# Supplementary material for: Molecular characterization and transcriptomic analysis of a novel polymycovirus in the fungus Talaromyces amestolkiae
Source: Front Microbiol. 2022 Oct 26;13:1008409. doi: 10.3389/fmicb.2022.1008409 (PMC9645161; doi:10.3389/fmicb.2022.1008409)
Supplement: Supplementary file 1 [file Data_Sheet_1.CSV]

	Gene_ID	count_LSH3	count_LSH3VF	fpkm_LSH3	fpkm_LSH3VF	log2FC	PValue	FDR	prot	description	difference
1	gene-BHQ10_007697	9.333333333	324.6666667	1.81	60.7	-5.353419951	4.45e-05	0.081131278	XP_040736200.1	uncharacterized protein BHQ10_007697 [Talaromyces amestolkiae]	Down
2	gene-BHQ10_000494	14	220.6666667	4.85	74.84	-4.171246692	0.000422948	0.629464852	XP_040728999.1	uncharacterized protein BHQ10_000494 [Talaromyces amestolkiae]	Down
3	gene-BHQ10_005580	4.333333333	51	27.07333333	306.17	-3.600827872	2.96e-07	0.002696534	XP_040734084.1	uncharacterized protein BHQ10_005580 [Talaromyces amestolkiae]	Down
4	gene-BHQ10_008498	162	1359.666667	8.763333333	71.10333333	-3.299515863	0.000620842	0.629464852	XP_040737000.1	uncharacterized protein BHQ10_008498 [Talaromyces amestolkiae]	Down
5	gene-BHQ10_001218	943.3333333	6888.333333	61.38333333	430.9466667	-3.038094176	0.002112886	1	XP_040729723.1	uncharacterized protein BHQ10_001218 [Talaromyces amestolkiae]	Down
6	gene-BHQ10_003952	42.66666667	297	38.11	245.69	-2.934612092	3.44e-05	0.078563288	XP_040732456.1	uncharacterized protein BHQ10_003952 [Talaromyces amestolkiae]	Down
7	gene-BHQ10_008420	187.3333333	1303	56.05666667	350.4133333	-2.846657335	4.82e-06	0.018049297	XP_040736922.1	uncharacterized protein BHQ10_008420 [Talaromyces amestolkiae]	Down
8	gene-BHQ10_002118	249.6666667	1576.666667	19.12666667	115.8133333	-2.841024734	0.001629013	1	XP_040730623.1	uncharacterized protein BHQ10_002118 [Talaromyces amestolkiae]	Down
9	gene-BHQ10_005051	14.33333333	83.33333333	0.983333333	5.526666667	-2.682223847	0.007414513	1	XP_040733555.1	uncharacterized protein BHQ10_005051 [Talaromyces amestolkiae]	Down
10	gene-BHQ10_004108	22.33333333	123.6666667	2.356666667	12.33333333	-2.629799095	0.001378092	1	XP_040732612.1	uncharacterized protein BHQ10_004108 [Talaromyces amestolkiae]	Down
11	gene-BHQ10_006269	12	65.33333333	1.69	8.673333333	-2.620689316	0.017989751	1	XP_040734773.1	uncharacterized protein BHQ10_006269 [Talaromyces amestolkiae]	Down
12	gene-BHQ10_007013	139.3333333	760.6666667	6.846666667	35.87333333	-2.613789157	0.001204799	1	XP_040735517.1	uncharacterized protein BHQ10_007013 [Talaromyces amestolkiae]	Down
13	gene-BHQ10_003783	6	30.33333333	0.8	3.723333333	-2.334759819	0.001518916	1	XP_040732287.1	uncharacterized protein BHQ10_003783 [Talaromyces amestolkiae]	Down
14	gene-BHQ10_003274	192.6666667	852	8.376666667	35.69333333	-2.309340327	0.006639949	1	XP_040731778.1	uncharacterized protein BHQ10_003274 [Talaromyces amestolkiae]	Down
15	gene-BHQ10_008359	3.333333333	16	0.596666667	2.686666667	-2.261648448	0.004916106	1	XP_040736861.1	uncharacterized protein BHQ10_008359 [Talaromyces amestolkiae]	Down
16	gene-BHQ10_007835	15.66666667	3.333333333	1.483333333	0.28	2.184764537	0.018994522	1	XP_040736338.1	uncharacterized protein BHQ10_007835 [Talaromyces amestolkiae]	Up
17	gene-BHQ10_000050	368.3333333	1480.666667	98.4	377.1833333	-2.148415523	0.003229262	1	XP_040728555.1	uncharacterized protein BHQ10_000050 [Talaromyces amestolkiae]	Down
18	gene-BHQ10_004922	156.3333333	625.6666667	18.00666667	68.43666667	-2.116759256	0.002209535	1	XP_040733426.1	uncharacterized protein BHQ10_004922 [Talaromyces amestolkiae]	Down
19	gene-BHQ10_000732	12.33333333	52.66666667	4.723333333	18.13333333	-2.107704424	0.000600875	0.629464852	XP_040729237.1	uncharacterized protein BHQ10_000732 [Talaromyces amestolkiae]	Down
20	gene-BHQ10_007747	639.3333333	2652.666667	87.59	330.99	-2.087822897	5.93e-06	0.018049297	XP_040736250.1	uncharacterized protein BHQ10_007747 [Talaromyces amestolkiae]	Down
21	gene-BHQ10_005629	816.3333333	2861	148.2433333	495.05	-1.976914416	0.012459349	1	XP_040734133.1	uncharacterized protein BHQ10_005629 [Talaromyces amestolkiae]	Down
22	gene-BHQ10_006602	6	21.33333333	1.47	5.036666667	-1.964952884	0.011459	1	XP_040735106.1	uncharacterized protein BHQ10_006602 [Talaromyces amestolkiae]	Down
23	gene-BHQ10_004720	144	39	20.06333333	4.916666667	1.929412317	0.020475973	1	XP_040733224.1	uncharacterized protein BHQ10_004720 [Talaromyces amestolkiae]	Up
24	gene-BHQ10_001323	432	1436.333333	130.5	415.6666667	-1.903289476	0.007200194	1	XP_040729828.1	uncharacterized protein BHQ10_001323 [Talaromyces amestolkiae]	Down
25	gene-BHQ10_009358	143.6666667	474	17.21666667	54.53333333	-1.889662675	0.008836035	1	XP_040737860.1	uncharacterized protein BHQ10_009358 [Talaromyces amestolkiae]	Down
26	gene-BHQ10_005333	14	46	4.566666667	14.29333333	-1.864179025	0.010564237	1	XP_040733837.1	uncharacterized protein BHQ10_005333 [Talaromyces amestolkiae]	Down
27	gene-BHQ10_003786	14.66666667	52	2.18	7.04	-1.838417513	0.000619487	0.629464852	XP_040732290.1	uncharacterized protein BHQ10_003786 [Talaromyces amestolkiae]	Down
28	gene-BHQ10_008431	12	37	4.943333333	14.31	-1.822075284	0.043230631	1	XP_040736933.1	uncharacterized protein BHQ10_008431 [Talaromyces amestolkiae]	Down
29	gene-BHQ10_001909	34.33333333	108.6666667	7.653333333	23.03666667	-1.813765407	0.008048392	1	XP_040730414.1	uncharacterized protein BHQ10_001909 [Talaromyces amestolkiae]	Down
30	gene-BHQ10_003454	880	2707.666667	55.62333333	164.0966667	-1.787346916	0.008266963	1	XP_040731958.1	uncharacterized protein BHQ10_003454 [Talaromyces amestolkiae]	Down
31	gene-BHQ10_006270	4.666666667	14.66666667	0.576666667	1.666666667	-1.771096217	0.119395132	1	XP_040734774.1	uncharacterized protein BHQ10_006270 [Talaromyces amestolkiae]	Ns
32	gene-BHQ10_002520	84.33333333	259.3333333	6.74	19.66666667	-1.746858251	0.003264295	1	XP_040731025.1	uncharacterized protein BHQ10_002520 [Talaromyces amestolkiae]	Down
33	gene-BHQ10_005332	197	576	22.28666667	62.48333333	-1.714668445	0.006301442	1	XP_040733836.1	uncharacterized protein BHQ10_005332 [Talaromyces amestolkiae]	Down
34	gene-BHQ10_002586	90.66666667	24.33333333	18.85	4.833333333	1.712018436	0.033924826	1	XP_040731091.1	uncharacterized protein BHQ10_002586 [Talaromyces amestolkiae]	Up
35	gene-BHQ10_010110	2522.666667	7449.333333	250.1033333	699.4333333	-1.702899351	0.012791664	1	XP_040738612.1	uncharacterized protein BHQ10_010110 [Talaromyces amestolkiae]	Down
36	gene-BHQ10_001424	15	45.33333333	0.8	2.336666667	-1.679617956	0.02882251	1	XP_040729929.1	uncharacterized protein BHQ10_001424 [Talaromyces amestolkiae]	Down
37	gene-BHQ10_002345	1396.333333	4074.666667	150.11	420.1233333	-1.676521117	0.010625983	1	XP_040730850.1	uncharacterized protein BHQ10_002345 [Talaromyces amestolkiae]	Down
38	gene-BHQ10_002367	32.33333333	94	2.32	6.486666667	-1.664482693	0.021738114	1	XP_040730872.1	uncharacterized protein BHQ10_002367 [Talaromyces amestolkiae]	Down
39	gene-BHQ10_007731	5449	15884.33333	5667.496667	15746.11333	-1.659585839	0.038268178	1	XP_040736234.1	uncharacterized protein BHQ10_007731 [Talaromyces amestolkiae]	Down
40	gene-BHQ10_006010	55.66666667	152	6.796666667	17.8	-1.651111854	0.037420889	1	XP_040734514.1	uncharacterized protein BHQ10_006010 [Talaromyces amestolkiae]	Down
41	gene-BHQ10_006199	84.66666667	239.6666667	155.23	430.6466667	-1.649073371	0.051224373	1	XP_040734703.1	uncharacterized protein BHQ10_006199 [Talaromyces amestolkiae]	Ns
42	gene-BHQ10_003668	281.6666667	751.3333333	10.76666667	27.23333333	-1.629849654	0.017559877	1	XP_040732172.1	uncharacterized protein BHQ10_003668 [Talaromyces amestolkiae]	Down
43	gene-BHQ10_000697	2401.333333	6610.666667	173.11	452.47	-1.626616606	0.008923468	1	XP_040729202.1	uncharacterized protein BHQ10_000697 [Talaromyces amestolkiae]	Down
44	gene-BHQ10_000036	42.33333333	127	4.083333333	11.04333333	-1.618313274	0.011945834	1	XP_040728541.1	uncharacterized protein BHQ10_000036 [Talaromyces amestolkiae]	Down
45	gene-BHQ10_009385	2986	1046.666667	216.41	67.79333333	1.617463102	0.004487738	1	XP_040737887.1	uncharacterized protein BHQ10_009385 [Talaromyces amestolkiae]	Up
46	gene-BHQ10_008554	1139.333333	3187	69.96666667	188.7766667	-1.594510829	0.022121267	1	XP_040737056.1	uncharacterized protein BHQ10_008554 [Talaromyces amestolkiae]	Down
47	gene-BHQ10_004182	59	165.3333333	12.23666667	33.12333333	-1.593294997	0.021561913	1	XP_040732686.1	uncharacterized protein BHQ10_004182 [Talaromyces amestolkiae]	Down
48	gene-BHQ10_008942	95.66666667	256	5.72	14.41333333	-1.561935657	0.019168359	1	XP_040737444.1	uncharacterized protein BHQ10_008942 [Talaromyces amestolkiae]	Down
49	gene-BHQ10_004506	1596	4323	110.8933333	289.4533333	-1.551577502	0.030337793	1	XP_040733010.1	uncharacterized protein BHQ10_004506 [Talaromyces amestolkiae]	Down
50	gene-BHQ10_004333	31.66666667	85	3.14	8.166666667	-1.53338797	0.089435651	1	XP_040732837.1	uncharacterized protein BHQ10_004333 [Talaromyces amestolkiae]	Ns
51	gene-BHQ10_004180	482.3333333	1280.333333	37.25333333	94.21333333	-1.52317513	0.009221962	1	XP_040732684.1	uncharacterized protein BHQ10_004180 [Talaromyces amestolkiae]	Down
52	gene-BHQ10_006148	78.33333333	209.6666667	5.473333333	13.83666667	-1.518936965	0.016272297	1	XP_040734652.1	uncharacterized protein BHQ10_006148 [Talaromyces amestolkiae]	Down
53	gene-BHQ10_004513	15	5.333333333	0.533333333	0.173333333	1.51562285	0.032186032	1	XP_040733017.1	uncharacterized protein BHQ10_004513 [Talaromyces amestolkiae]	Up
54	gene-BHQ10_006894	11	3.666666667	0.896666667	0.276666667	1.514744332	0.036686064	1	XP_040735398.1	uncharacterized protein BHQ10_006894 [Talaromyces amestolkiae]	Up
55	gene-BHQ10_006486	492	177.6666667	55.87666667	18.42666667	1.513565882	0.010915115	1	XP_040734990.1	uncharacterized protein BHQ10_006486 [Talaromyces amestolkiae]	Up
56	gene-BHQ10_006711	157.6666667	497.3333333	18.66	51.08	-1.495517487	0.177921223	1	XP_040735215.1	uncharacterized protein BHQ10_006711 [Talaromyces amestolkiae]	Ns
57	gene-BHQ10_006628	4	11.66666667	0.266666667	0.716666667	-1.483523126	0.041003409	1	XP_040735132.1	uncharacterized protein BHQ10_006628 [Talaromyces amestolkiae]	Down
58	gene-BHQ10_000674	513.6666667	1275.666667	28.03333333	65.58666667	-1.482630357	0.010235853	1	XP_040729179.1	uncharacterized protein BHQ10_000674 [Talaromyces amestolkiae]	Down
59	gene-BHQ10_002441	139.3333333	353	8.08	19.46666667	-1.478480667	0.019293151	1	XP_040730946.1	uncharacterized protein BHQ10_002441 [Talaromyces amestolkiae]	Down
60	gene-BHQ10_004109	428	1105.666667	31.02	76.35666667	-1.469613067	0.013820963	1	XP_040732613.1	uncharacterized protein BHQ10_004109 [Talaromyces amestolkiae]	Down
61	gene-BHQ10_004986	73.66666667	188.6666667	14.58	36.14	-1.465653193	0.10601957	1	XP_040733490.1	uncharacterized protein BHQ10_004986 [Talaromyces amestolkiae]	Ns
62	gene-BHQ10_007179	1919.333333	4847.333333	85.29666667	204.14	-1.465132447	0.015188996	1	XP_040735683.1	uncharacterized protein BHQ10_007179 [Talaromyces amestolkiae]	Down
63	gene-BHQ10_001271	58.33333333	160.6666667	6.76	16.65333333	-1.460640694	0.020066196	1	XP_040729776.1	uncharacterized protein BHQ10_001271 [Talaromyces amestolkiae]	Down
64	gene-BHQ10_003788	57	154	9.18	22.44666667	-1.459852475	0.009392217	1	XP_040732292.1	uncharacterized protein BHQ10_003788 [Talaromyces amestolkiae]	Down
65	gene-BHQ10_004844	11.33333333	4	4.21	1.386666667	1.459331236	0.054131771	1	XP_040733348.1	uncharacterized protein BHQ10_004844 [Talaromyces amestolkiae]	Ns
66	gene-BHQ10_008710	264	674.3333333	57.14333333	138.4433333	-1.458901179	0.017468329	1	XP_040737212.1	uncharacterized protein BHQ10_008710 [Talaromyces amestolkiae]	Down
67	gene-BHQ10_009384	3693	1409	237.0433333	81.98666667	1.456439284	0.00982923	1	XP_040737886.1	uncharacterized protein BHQ10_009384 [Talaromyces amestolkiae]	Up
68	gene-BHQ10_000497	382.3333333	933	15.91333333	36.66666667	-1.450569459	0.015135837	1	XP_040729002.1	uncharacterized protein BHQ10_000497 [Talaromyces amestolkiae]	Down
69	gene-BHQ10_004392	7.333333333	18.33333333	0.596666667	1.376666667	-1.447269439	0.094796821	1	XP_040732896.1	uncharacterized protein BHQ10_004392 [Talaromyces amestolkiae]	Ns
70	gene-BHQ10_006986	66.33333333	167.3333333	30.03333333	72.57	-1.422457311	0.008686534	1	XP_040735490.1	uncharacterized protein BHQ10_006986 [Talaromyces amestolkiae]	Down
71	gene-BHQ10_010399	18.33333333	47.33333333	1.05	2.493333333	-1.415337842	0.010301026	1	XP_040738899.1	uncharacterized protein BHQ10_010399 [Talaromyces amestolkiae]	Down
72	gene-BHQ10_000675	371.3333333	903	103.83	241.4133333	-1.407647524	0.016944821	1	XP_040729180.1	uncharacterized protein BHQ10_000675 [Talaromyces amestolkiae]	Down
73	gene-BHQ10_009618	106	260.6666667	383.7033333	895.3833333	-1.405475791	0.047512193	1	XP_040738120.1	uncharacterized protein BHQ10_009618 [Talaromyces amestolkiae]	Down
74	gene-BHQ10_003461	4.666666667	12.33333333	0.596666667	1.456666667	-1.387850936	0.03955645	1	XP_040731965.1	uncharacterized protein BHQ10_003461 [Talaromyces amestolkiae]	Down
75	gene-BHQ10_006945	489.6666667	1176	37.16333333	85.54333333	-1.38746859	0.024819501	1	XP_040735449.1	uncharacterized protein BHQ10_006945 [Talaromyces amestolkiae]	Down
76	gene-BHQ10_008694	74	180	13.82666667	31.53	-1.385661688	0.0124637	1	XP_040737196.1	uncharacterized protein BHQ10_008694 [Talaromyces amestolkiae]	Down
77	gene-BHQ10_000758	25.66666667	66	6.31	15.27666667	-1.38512291	0.014476516	1	XP_040729263.1	uncharacterized protein BHQ10_000758 [Talaromyces amestolkiae]	Down
78	gene-BHQ10_003587	33.33333333	81	29.81666667	70.1	-1.384202818	0.074632772	1	XP_040732091.1	uncharacterized protein BHQ10_003587 [Talaromyces amestolkiae]	Ns
79	gene-BHQ10_002519	147	340.3333333	8.443333333	18.53666667	-1.381537309	0.017463707	1	XP_040731024.1	uncharacterized protein BHQ10_002519 [Talaromyces amestolkiae]	Down
80	gene-BHQ10_006400	55.66666667	139	6.583333333	15.47666667	-1.380362177	0.00355728	1	XP_040734904.1	uncharacterized protein BHQ10_006400 [Talaromyces amestolkiae]	Down
81	gene-BHQ10_005308	174.3333333	65.33333333	11.79666667	4.043333333	1.377572531	0.006116582	1	XP_040733812.1	uncharacterized protein BHQ10_005308 [Talaromyces amestolkiae]	Up
82	gene-BHQ10_008870	170.3333333	412.6666667	13.04666667	29.93666667	-1.354068183	0.021609491	1	XP_040737372.1	uncharacterized protein BHQ10_008870 [Talaromyces amestolkiae]	Down
83	gene-BHQ10_009676	1689.666667	3841	130.7833333	282.4666667	-1.351524773	0.018462039	1	XP_040738178.1	uncharacterized protein BHQ10_009676 [Talaromyces amestolkiae]	Down
84	gene-BHQ10_003381	46.33333333	108	10.59	23.73333333	-1.349165415	0.107864041	1	XP_040731885.1	uncharacterized protein BHQ10_003381 [Talaromyces amestolkiae]	Ns
85	gene-BHQ10_003784	5.666666667	14.33333333	1.113333333	2.59	-1.346708643	0.054535929	1	XP_040732288.1	uncharacterized protein BHQ10_003784 [Talaromyces amestolkiae]	Ns
86	gene-BHQ10_000565	2128.333333	5083.666667	130.9933333	301.6766667	-1.340580589	0.115757381	1	XP_040729070.1	uncharacterized protein BHQ10_000565 [Talaromyces amestolkiae]	Ns
87	gene-BHQ10_005241	12	5	1.576666667	0.586666667	1.332837963	0.097445888	1	XP_040733745.1	uncharacterized protein BHQ10_005241 [Talaromyces amestolkiae]	Ns
88	gene-BHQ10_009893	840	1911.333333	90.00666667	193.9066667	-1.331908669	0.015261658	1	XP_040738395.1	uncharacterized protein BHQ10_009893 [Talaromyces amestolkiae]	Down
89	gene-BHQ10_005898	13	31	1.65	3.763333333	-1.329152408	0.10304013	1	XP_040734402.1	uncharacterized protein BHQ10_005898 [Talaromyces amestolkiae]	Ns
90	gene-BHQ10_004867	12.33333333	30	0.926666667	2.123333333	-1.329046959	0.025267408	1	XP_040733371.1	uncharacterized protein BHQ10_004867 [Talaromyces amestolkiae]	Down
91	gene-BHQ10_006111	24	64	0.333333333	0.78	-1.328839942	0.06734144	1	XP_040734615.1	uncharacterized protein BHQ10_006111 [Talaromyces amestolkiae]	Ns
92	gene-BHQ10_010275	46.66666667	19.66666667	4.133333333	1.573333333	1.322485555	0.026347654	1	XP_040738777.1	uncharacterized protein BHQ10_010275 [Talaromyces amestolkiae]	Up
93	gene-BHQ10_006381	15	43	2.706666667	6.76	-1.318424066	0.163308504	1	XP_040734885.1	uncharacterized protein BHQ10_006381 [Talaromyces amestolkiae]	Ns
94	gene-BHQ10_001099	12	28	3.146666667	7.006666667	-1.3128182	0.0692581	1	XP_040729604.1	uncharacterized protein BHQ10_001099 [Talaromyces amestolkiae]	Ns
95	gene-BHQ10_000428	116.3333333	271	61.73333333	134.22	-1.305527474	0.020719788	1	XP_040728933.1	uncharacterized protein BHQ10_000428 [Talaromyces amestolkiae]	Down
96	gene-BHQ10_000913	141	325.6666667	2765.826667	6287.626667	-1.304459872	0.021669129	1	XP_040729418.1	uncharacterized protein BHQ10_000913 [Talaromyces amestolkiae]	Down
97	gene-BHQ10_006664	74.66666667	169.3333333	24.98	53.85	-1.302796854	0.021290287	1	XP_040735168.1	uncharacterized protein BHQ10_006664 [Talaromyces amestolkiae]	Down
98	gene-BHQ10_003119	1140.666667	2621.333333	77.32	170.18	-1.285524542	0.087581653	1	XP_040731623.1	uncharacterized protein BHQ10_003119 [Talaromyces amestolkiae]	Ns
99	gene-BHQ10_005395	269.6666667	582.3333333	28.23333333	57.97333333	-1.285091581	0.028791457	1	XP_040733899.1	uncharacterized protein BHQ10_005395 [Talaromyces amestolkiae]	Down
100	gene-BHQ10_003449	11.66666667	4.666666667	1.01	0.38	1.28449744	0.057729575	1	XP_040731953.1	uncharacterized protein BHQ10_003449 [Talaromyces amestolkiae]	Ns
101	gene-BHQ10_000534	324.3333333	762.6666667	42.84	95.39333333	-1.277281657	0.008748119	1	XP_040729039.1	uncharacterized protein BHQ10_000534 [Talaromyces amestolkiae]	Down
102	gene-BHQ10_002685	9	20.66666667	46.15	99.20333333	-1.277023494	0.182308358	1	XP_040731190.1	uncharacterized protein BHQ10_002685 [Talaromyces amestolkiae]	Ns
103	gene-BHQ10_009830	28.33333333	62	2.203333333	4.556666667	-1.27194112	0.078650789	1	XP_040738332.1	uncharacterized protein BHQ10_009830 [Talaromyces amestolkiae]	Ns
104	gene-BHQ10_007656	2227.666667	4806.333333	29.26333333	59.21333333	-1.265753818	0.037482347	1	XP_040736159.1	uncharacterized protein BHQ10_007656 [Talaromyces amestolkiae]	Down
105	gene-BHQ10_003734	234	510	14.64	30.52333333	-1.265673174	0.020361103	1	XP_040732238.1	uncharacterized protein BHQ10_003734 [Talaromyces amestolkiae]	Down
106	gene-BHQ10_009614	250.6666667	570.6666667	18.43333333	40.27	-1.263558933	0.036505005	1	XP_040738116.1	uncharacterized protein BHQ10_009614 [Talaromyces amestolkiae]	Down
107	gene-BHQ10_008423	15	6.333333333	1.016666667	0.386666667	1.252195218	0.073318824	1	XP_040736925.1	uncharacterized protein BHQ10_008423 [Talaromyces amestolkiae]	Ns
108	gene-BHQ10_008458	15.33333333	6.666666667	0.993333333	0.376666667	1.251899419	0.27714567	1	XP_040736960.1	uncharacterized protein BHQ10_008458 [Talaromyces amestolkiae]	Ns
109	gene-BHQ10_004110	604	1307.666667	46.21333333	94.96333333	-1.250843867	0.016841378	1	XP_040732614.1	uncharacterized protein BHQ10_004110 [Talaromyces amestolkiae]	Down
110	gene-BHQ10_004319	1640.666667	3662.666667	153.8466667	328.3866667	-1.244054422	0.030360391	1	XP_040732823.1	uncharacterized protein BHQ10_004319 [Talaromyces amestolkiae]	Down
111	gene-BHQ10_008427	20	8.333333333	2.55	0.99	1.239704136	0.047887433	1	XP_040736929.1	uncharacterized protein BHQ10_008427 [Talaromyces amestolkiae]	Up
112	gene-BHQ10_006896	125.3333333	55.33333333	6.08	2.443333333	1.233378204	0.01166854	1	XP_040735400.1	uncharacterized protein BHQ10_006896 [Talaromyces amestolkiae]	Up
113	gene-BHQ10_006062	18.33333333	40.33333333	6.563333333	13.95666667	-1.231571101	0.10118799	1	XP_040734566.1	uncharacterized protein BHQ10_006062 [Talaromyces amestolkiae]	Ns
114	gene-BHQ10_004280	96	41.33333333	8.293333333	3.25	1.230214929	0.025029211	1	XP_040732784.1	uncharacterized protein BHQ10_004280 [Talaromyces amestolkiae]	Up
115	gene-BHQ10_003554	69	165.3333333	8.523333333	18.59333333	-1.229579474	0.008048386	1	XP_040732058.1	uncharacterized protein BHQ10_003554 [Talaromyces amestolkiae]	Down
116	gene-BHQ10_003785	34.66666667	84.66666667	0.453333333	0.99	-1.222451544	0.012227888	1	XP_040732289.1	uncharacterized protein BHQ10_003785 [Talaromyces amestolkiae]	Down
117	gene-BHQ10_007604	200.6666667	84.33333333	13.63333333	5.42	1.222387049	0.208679408	1	XP_040736107.1	uncharacterized protein BHQ10_007604 [Talaromyces amestolkiae]	Ns
118	gene-BHQ10_005393	7.333333333	17.66666667	0.873333333	1.9	-1.214469431	0.081134702	1	XP_040733897.1	uncharacterized protein BHQ10_005393 [Talaromyces amestolkiae]	Ns
119	gene-BHQ10_003416	25.66666667	67.33333333	1.663333333	3.826666667	-1.213271836	0.127252245	1	XP_040731920.1	uncharacterized protein BHQ10_003416 [Talaromyces amestolkiae]	Ns
120	gene-BHQ10_008362	153.3333333	68.66666667	7.096666667	2.86	1.199556521	0.062393357	1	XP_040736864.1	uncharacterized protein BHQ10_008362 [Talaromyces amestolkiae]	Ns
121	gene-BHQ10_010080	6917.333333	14997.33333	1434.496667	3025.296667	-1.199091003	0.107682696	1	XP_040738582.1	uncharacterized protein BHQ10_010080 [Talaromyces amestolkiae]	Ns
122	gene-BHQ10_002912	33.33333333	14	20.22666667	8.283333333	1.198098155	0.206903056	1	XP_040731416.1	uncharacterized protein BHQ10_002912 [Talaromyces amestolkiae]	Ns
123	gene-BHQ10_007305	17.33333333	8	0.986666667	0.406666667	1.197605653	0.09381462	1	XP_040735809.1	uncharacterized protein BHQ10_007305 [Talaromyces amestolkiae]	Ns
124	gene-BHQ10_004224	807.3333333	1715	77.83333333	158.2333333	-1.197301873	0.032392476	1	XP_040732728.1	uncharacterized protein BHQ10_004224 [Talaromyces amestolkiae]	Down
125	gene-BHQ10_010081	309	676.6666667	143.8066667	305.3033333	-1.196604414	0.038379314	1	XP_040738583.1	uncharacterized protein BHQ10_010081 [Talaromyces amestolkiae]	Down
126	gene-BHQ10_002558	14.33333333	32	0.413333333	0.86	-1.192126568	0.036031946	1	XP_040731063.1	uncharacterized protein BHQ10_002558 [Talaromyces amestolkiae]	Down
127	gene-BHQ10_004766	88.66666667	192.3333333	33.53	69.32	-1.18405221	0.036240262	1	XP_040733270.1	uncharacterized protein BHQ10_004766 [Talaromyces amestolkiae]	Down
128	gene-BHQ10_009244	2040.666667	4434.333333	209.5566667	433.7533333	-1.181929313	0.041361867	1	XP_040737746.1	uncharacterized protein BHQ10_009244 [Talaromyces amestolkiae]	Down
129	gene-BHQ10_006699	8.666666667	18.33333333	1.223333333	2.513333333	-1.169976993	0.193547843	1	XP_040735203.1	uncharacterized protein BHQ10_006699 [Talaromyces amestolkiae]	Ns
130	gene-BHQ10_008366	104.6666667	47.66666667	8.146666667	3.353333333	1.164346257	0.101803997	1	XP_040736868.1	uncharacterized protein BHQ10_008366 [Talaromyces amestolkiae]	Ns
131	gene-BHQ10_009479	11	25.33333333	2.273333333	4.75	-1.157273646	0.041458946	1	XP_040737981.1	uncharacterized protein BHQ10_009479 [Talaromyces amestolkiae]	Down
132	gene-BHQ10_009734	6.666666667	14.66666667	0.906666667	1.846666667	-1.157038139	0.081055172	1	XP_040738236.1	uncharacterized protein BHQ10_009734 [Talaromyces amestolkiae]	Ns
133	gene-BHQ10_001593	182	364.3333333	7.936666667	15	-1.15701626	0.044831925	1	XP_040730098.1	uncharacterized protein BHQ10_001593 [Talaromyces amestolkiae]	Down
134	gene-BHQ10_009180	1013.333333	2118.333333	71.41333333	142.3366667	-1.15429826	0.027408044	1	XP_040737682.1	uncharacterized protein BHQ10_009180 [Talaromyces amestolkiae]	Down
135	gene-BHQ10_001853	527.6666667	1054.333333	61.4	116.9933333	-1.151891409	0.046566886	1	XP_040730358.1	uncharacterized protein BHQ10_001853 [Talaromyces amestolkiae]	Down
136	gene-BHQ10_006045	25.66666667	57	2.78	5.776666667	-1.150776017	0.046879361	1	XP_040734549.1	uncharacterized protein BHQ10_006045 [Talaromyces amestolkiae]	Down
137	gene-BHQ10_004505	2636.666667	5473	217.54	433.1233333	-1.143518098	0.07154254	1	XP_040733009.1	uncharacterized protein BHQ10_004505 [Talaromyces amestolkiae]	Ns
138	gene-BHQ10_005292	118.3333333	55.33333333	3.253333333	1.37	1.140510595	0.149453432	1	XP_040733796.1	uncharacterized protein BHQ10_005292 [Talaromyces amestolkiae]	Ns
139	gene-BHQ10_004579	672.6666667	1355	288.4	547.15	-1.133498411	0.077589689	1	XP_040733083.1	uncharacterized protein BHQ10_004579 [Talaromyces amestolkiae]	Ns
140	gene-BHQ10_003221	69	139	4.743333333	9.136666667	-1.132056016	0.057233814	1	XP_040731725.1	uncharacterized protein BHQ10_003221 [Talaromyces amestolkiae]	Ns
141	gene-BHQ10_006193	150.3333333	71	6.743333333	2.91	1.121734325	0.068622467	1	XP_040734697.1	uncharacterized protein BHQ10_006193 [Talaromyces amestolkiae]	Ns
142	gene-BHQ10_009487	106.6666667	213.3333333	12.19333333	23	-1.114092188	0.030560906	1	XP_040737989.1	uncharacterized protein BHQ10_009487 [Talaromyces amestolkiae]	Down
143	gene-BHQ10_003924	5.666666667	11	83.02333333	215.3966667	-1.109960602	0.208028463	1	XP_040732428.1	uncharacterized protein BHQ10_003924 [Talaromyces amestolkiae]	Ns
144	gene-BHQ10_002355	858	1752	987.2866667	1931.753333	-1.108901613	0.108351114	1	XP_040730860.1	uncharacterized protein BHQ10_002355 [Talaromyces amestolkiae]	Ns
145	gene-BHQ10_004265	7	16	1.886666667	3.84	-1.108278636	0.148642764	1	XP_040732769.1	uncharacterized protein BHQ10_004265 [Talaromyces amestolkiae]	Ns
146	gene-BHQ10_002382	1212.333333	2504.333333	147.83	290.78	-1.105868855	0.021269087	1	XP_040730887.1	uncharacterized protein BHQ10_002382 [Talaromyces amestolkiae]	Down
147	gene-BHQ10_003787	136.3333333	271	9.63	18.04333333	-1.101511956	0.070340443	1	XP_040732291.1	uncharacterized protein BHQ10_003787 [Talaromyces amestolkiae]	Ns
148	gene-BHQ10_008614	1387	2782.666667	32.92666667	62.96	-1.100854065	0.090573009	1	XP_040737116.1	uncharacterized protein BHQ10_008614 [Talaromyces amestolkiae]	Ns
149	gene-BHQ10_004805	12.66666667	6	0.996666667	0.423333333	1.099518776	0.14626854	1	XP_040733309.1	uncharacterized protein BHQ10_004805 [Talaromyces amestolkiae]	Ns
150	gene-BHQ10_005130	148.3333333	71.66666667	9.03	3.93	1.098100894	0.027729394	1	XP_040733634.1	uncharacterized protein BHQ10_005130 [Talaromyces amestolkiae]	Up
151	gene-BHQ10_000563	1591	3254	71.64666667	141.33	-1.097238904	0.185444124	1	XP_040729068.1	uncharacterized protein BHQ10_000563 [Talaromyces amestolkiae]	Ns
152	gene-BHQ10_007724	41	19.33333333	3.003333333	1.3	1.094057258	0.026832408	1	XP_040736227.1	uncharacterized protein BHQ10_007724 [Talaromyces amestolkiae]	Up
153	gene-BHQ10_002645	40.33333333	96	4.526666667	9.486666667	-1.093818886	0.191770756	1	XP_040731150.1	uncharacterized protein BHQ10_002645 [Talaromyces amestolkiae]	Ns
154	gene-BHQ10_006470	54.33333333	108.3333333	17.03333333	32.24333333	-1.092580379	0.057169359	1	XP_040734974.1	uncharacterized protein BHQ10_006470 [Talaromyces amestolkiae]	Ns
155	gene-BHQ10_000743	8.333333333	18.66666667	0.98	1.946666667	-1.080853346	0.110500509	1	XP_040729248.1	uncharacterized protein BHQ10_000743 [Talaromyces amestolkiae]	Ns
156	gene-BHQ10_009478	16.33333333	8	2.116666667	0.973333333	1.078543367	0.173574125	1	XP_040737980.1	uncharacterized protein BHQ10_009478 [Talaromyces amestolkiae]	Ns
157	gene-BHQ10_007059	3748.333333	1822	321.9366667	143.3733333	1.078081411	0.027245798	1	XP_040735563.1	uncharacterized protein BHQ10_007059 [Talaromyces amestolkiae]	Up
158	gene-BHQ10_000364	7506.333333	14924.33333	903	1705.576667	-1.076259101	0.079808865	1	XP_040728869.1	uncharacterized protein BHQ10_000364 [Talaromyces amestolkiae]	Ns
159	gene-BHQ10_008822	38	76	5.066666667	9.413333333	-1.075358747	0.051079616	1	XP_040737324.1	uncharacterized protein BHQ10_008822 [Talaromyces amestolkiae]	Ns
160	gene-BHQ10_000136	87.66666667	172.3333333	13.97333333	25.72333333	-1.075329745	0.035161746	1	XP_040728641.1	uncharacterized protein BHQ10_000136 [Talaromyces amestolkiae]	Down
161	gene-BHQ10_003674	492	978.3333333	65.79666667	124.1	-1.075231074	0.016298444	1	XP_040732178.1	uncharacterized protein BHQ10_003674 [Talaromyces amestolkiae]	Down
162	gene-BHQ10_007686	389.6666667	749.6666667	25.06333333	45.54	-1.073727206	0.03697899	1	XP_040736189.1	uncharacterized protein BHQ10_007686 [Talaromyces amestolkiae]	Down
163	gene-BHQ10_009325	1100.666667	2171	355.5766667	673.5433333	-1.063064371	0.115205107	1	XP_040737827.1	uncharacterized protein BHQ10_009325 [Talaromyces amestolkiae]	Ns
164	gene-BHQ10_001635	5301.333333	10354.33333	474.18	885.05	-1.062478167	0.123553596	1	XP_040730140.1	uncharacterized protein BHQ10_001635 [Talaromyces amestolkiae]	Ns
165	gene-BHQ10_004838	41.66666667	79.66666667	3.38	6.076666667	-1.062328246	0.073568226	1	XP_040733342.1	uncharacterized protein BHQ10_004838 [Talaromyces amestolkiae]	Ns
166	gene-BHQ10_008582	322.6666667	169.3333333	37.07666667	17.08666667	1.062040855	0.05512904	1	XP_040737084.1	uncharacterized protein BHQ10_008582 [Talaromyces amestolkiae]	Ns
167	gene-BHQ10_004845	124	249.3333333	13.35	24.60666667	-1.060388041	0.027754029	1	XP_040733349.1	uncharacterized protein BHQ10_004845 [Talaromyces amestolkiae]	Down
168	gene-BHQ10_010255	476.3333333	948	21.34666667	40.36	-1.059492751	0.026326909	1	XP_040738757.1	uncharacterized protein BHQ10_010255 [Talaromyces amestolkiae]	Down
169	gene-BHQ10_009970	596.3333333	1120.333333	61.27666667	107.83	-1.045626081	0.057466416	1	XP_040738472.1	uncharacterized protein BHQ10_009970 [Talaromyces amestolkiae]	Ns
170	gene-BHQ10_000429	4019.666667	7808.333333	212.0266667	391.38	-1.042285363	0.097260009	1	XP_040728934.1	uncharacterized protein BHQ10_000429 [Talaromyces amestolkiae]	Ns
171	gene-BHQ10_009531	8.666666667	19.33333333	6.226666667	12.42333333	-1.042065831	0.12624478	1	XP_040738033.1	uncharacterized protein BHQ10_009531 [Talaromyces amestolkiae]	Ns
172	gene-BHQ10_008716	1631.333333	2997.666667	36.55	63.09666667	-1.0385482	0.06336529	1	XP_040737218.1	uncharacterized protein BHQ10_008716 [Talaromyces amestolkiae]	Ns
173	gene-BHQ10_007369	821.3333333	406.6666667	32.98666667	14.73666667	1.034712006	0.165343394	1	XP_040735872.1	uncharacterized protein BHQ10_007369 [Talaromyces amestolkiae]	Ns
174	gene-BHQ10_003490	22.66666667	11	1.81	0.81	1.033496447	0.089219074	1	XP_040731994.1	uncharacterized protein BHQ10_003490 [Talaromyces amestolkiae]	Ns
175	gene-BHQ10_005739	873.3333333	1652.333333	46.22666667	82.05	-1.0309323	0.069931425	1	XP_040734243.1	uncharacterized protein BHQ10_005739 [Talaromyces amestolkiae]	Ns
176	gene-BHQ10_004451	13.66666667	7	0.976666667	0.443333333	1.030421359	0.162589865	1	XP_040732955.1	uncharacterized protein BHQ10_004451 [Talaromyces amestolkiae]	Ns
177	gene-BHQ10_009594	558	1042	34.47333333	60.27666667	-1.028747117	0.036817915	1	XP_040738096.1	uncharacterized protein BHQ10_009594 [Talaromyces amestolkiae]	Down
178	gene-BHQ10_003977	158.3333333	295	19.47333333	34.53	-1.028526809	0.063113566	1	XP_040732481.1	uncharacterized protein BHQ10_003977 [Talaromyces amestolkiae]	Ns
179	gene-BHQ10_003079	16.33333333	30.66666667	2.81	5.026666667	-1.027018374	0.137523954	1	XP_040731583.1	uncharacterized protein BHQ10_003079 [Talaromyces amestolkiae]	Ns
180	gene-BHQ10_002521	69	31	1.833333333	0.75	1.025387003	0.357041909	1	XP_040731026.1	uncharacterized protein BHQ10_002521 [Talaromyces amestolkiae]	Ns
181	gene-BHQ10_008723	91.66666667	177.6666667	63.05	116.8866667	-1.024517365	0.069920142	1	XP_040737225.1	uncharacterized protein BHQ10_008723 [Talaromyces amestolkiae]	Ns
182	gene-BHQ10_009240	226.3333333	112.6666667	16.00333333	7.306666667	1.018980837	0.04511411	1	XP_040737742.1	uncharacterized protein BHQ10_009240 [Talaromyces amestolkiae]	Up
183	gene-BHQ10_007494	9.333333333	4.666666667	0.323333333	0.143333333	1.018715065	0.197341401	1	XP_040735997.1	uncharacterized protein BHQ10_007494 [Talaromyces amestolkiae]	Ns
184	gene-BHQ10_007546	30.33333333	15.33333333	1.633333333	0.75	1.018489473	0.051359482	1	XP_040736049.1	uncharacterized protein BHQ10_007546 [Talaromyces amestolkiae]	Ns
185	gene-BHQ10_009552	184	350.6666667	12.93666667	23.46333333	-1.013646866	0.092503575	1	XP_040738054.1	uncharacterized protein BHQ10_009552 [Talaromyces amestolkiae]	Ns
186	gene-BHQ10_008241	21.66666667	10.66666667	2.043333333	0.93	1.011012297	0.076908287	1	XP_040736743.1	uncharacterized protein BHQ10_008241 [Talaromyces amestolkiae]	Ns
187	gene-BHQ10_004946	41	20.66666667	9.073333333	4.113333333	1.010500635	0.074600326	1	XP_040733450.1	uncharacterized protein BHQ10_004946 [Talaromyces amestolkiae]	Ns
188	gene-BHQ10_008396	115.3333333	218	10.22333333	18.14	-1.006723152	0.035848621	1	XP_040736898.1	uncharacterized protein BHQ10_008396 [Talaromyces amestolkiae]	Down
189	gene-BHQ10_001975	89	192	6.17	11.82333333	-1.005613148	0.088768114	1	XP_040730480.1	uncharacterized protein BHQ10_001975 [Talaromyces amestolkiae]	Ns
190	gene-BHQ10_008108	2037.333333	1099.333333	149.0166667	71.4	1.005327582	0.016335355	1	XP_040736611.1	uncharacterized protein BHQ10_008108 [Talaromyces amestolkiae]	Up
191	gene-BHQ10_010155	846	1561.333333	65.15333333	113.6966667	-1.00523772	0.077633674	1	XP_040738657.1	uncharacterized protein BHQ10_010155 [Talaromyces amestolkiae]	Ns
192	gene-BHQ10_006627	7.666666667	15.66666667	0.486666667	0.913333333	-1.001041268	0.138448305	1	XP_040735131.1	uncharacterized protein BHQ10_006627 [Talaromyces amestolkiae]	Ns
193	gene-BHQ10_005749	11	20.66666667	2.526666667	4.486666667	-1.000770792	0.133121135	1	XP_040734253.1	uncharacterized protein BHQ10_005749 [Talaromyces amestolkiae]	Ns
194	gene-BHQ10_004970	815.3333333	1533	104.4933333	186.68	-0.999923131	0.072478233	1	XP_040733474.1	uncharacterized protein BHQ10_004970 [Talaromyces amestolkiae]	Ns
195	gene-BHQ10_010261	816.3333333	1465.333333	37.35333333	62.74333333	-0.998312748	0.069863442	1	XP_040738763.1	uncharacterized protein BHQ10_010261 [Talaromyces amestolkiae]	Ns
196	gene-BHQ10_005747	302	567	23.37666667	41.50333333	-0.994956999	0.08309946	1	XP_040734251.1	uncharacterized protein BHQ10_005747 [Talaromyces amestolkiae]	Ns
197	gene-BHQ10_000564	968.3333333	1871	82.36333333	152.5066667	-0.993939628	0.188883875	1	XP_040729069.1	uncharacterized protein BHQ10_000564 [Talaromyces amestolkiae]	Ns
198	gene-BHQ10_005287	222.3333333	411	9.46	16.65	-0.993703825	0.071118401	1	XP_040733791.1	uncharacterized protein BHQ10_005287 [Talaromyces amestolkiae]	Ns
199	gene-BHQ10_001553	547.3333333	1014.666667	1086.856667	1906.84	-0.993598889	0.123133132	1	XP_040730058.1	uncharacterized protein BHQ10_001553 [Talaromyces amestolkiae]	Ns
200	gene-BHQ10_003638	26.66666667	13	6.33	2.896666667	0.992512164	0.069608875	1	XP_040732142.1	uncharacterized protein BHQ10_003638 [Talaromyces amestolkiae]	Ns
201	gene-BHQ10_007781	34.33333333	17.66666667	2.453333333	1.123333333	0.990534243	0.091424126	1	XP_040736284.1	uncharacterized protein BHQ10_007781 [Talaromyces amestolkiae]	Ns
202	gene-BHQ10_006122	113.3333333	213.6666667	18.54666667	33.79	-0.990470633	0.099541296	1	XP_040734626.1	uncharacterized protein BHQ10_006122 [Talaromyces amestolkiae]	Ns
203	gene-BHQ10_004507	1212	2246.666667	94.04333333	167.0366667	-0.989822759	0.109683337	1	XP_040733011.1	uncharacterized protein BHQ10_004507 [Talaromyces amestolkiae]	Ns
204	gene-BHQ10_008368	21.66666667	10.66666667	2.99	1.36	0.988203402	0.096838168	1	XP_040736870.1	uncharacterized protein BHQ10_008368 [Talaromyces amestolkiae]	Ns
205	gene-BHQ10_005764	10.66666667	20.66666667	1.743333333	3.136666667	-0.985027218	0.088392978	1	XP_040734268.1	uncharacterized protein BHQ10_005764 [Talaromyces amestolkiae]	Ns
206	gene-BHQ10_001353	10.33333333	5.333333333	4.02	1.873333333	0.984315291	0.16128869	1	XP_040729858.1	uncharacterized protein BHQ10_001353 [Talaromyces amestolkiae]	Ns
207	gene-BHQ10_001342	3924.666667	7303.666667	212.5366667	375.2333333	-0.981634632	0.122483336	1	XP_040729847.1	uncharacterized protein BHQ10_001342 [Talaromyces amestolkiae]	Ns
208	gene-BHQ10_001928	1245.333333	2272.333333	41.57	71.08	-0.981480578	0.055311201	1	XP_040730433.1	uncharacterized protein BHQ10_001928 [Talaromyces amestolkiae]	Ns
209	gene-BHQ10_007363	121	226.3333333	947.4166667	1820.78	-0.980750365	0.076377824	1	XP_040735866.1	uncharacterized protein BHQ10_007363 [Talaromyces amestolkiae]	Ns
210	gene-BHQ10_003941	1321.666667	2463	863.01	1561.976667	-0.976160031	0.113752431	1	XP_040732445.1	uncharacterized protein BHQ10_003941 [Talaromyces amestolkiae]	Ns
211	gene-BHQ10_007454	224.6666667	131	15.78666667	7.916666667	0.972605687	0.092372206	1	XP_040735957.1	uncharacterized protein BHQ10_007454 [Talaromyces amestolkiae]	Ns
212	gene-BHQ10_004620	8	16	6.053333333	11.56	-0.970408089	0.175752233	1	XP_040733124.1	uncharacterized protein BHQ10_004620 [Talaromyces amestolkiae]	Ns
213	gene-BHQ10_009399	704	1289.333333	52.88	90.50333333	-0.967890094	0.027040924	1	XP_040737901.1	uncharacterized protein BHQ10_009399 [Talaromyces amestolkiae]	Ns
214	gene-BHQ10_003242	439	794	258.9333333	442.7166667	-0.967543562	0.191929775	1	XP_040731746.1	uncharacterized protein BHQ10_003242 [Talaromyces amestolkiae]	Ns
215	gene-BHQ10_009829	437.3333333	820.3333333	42.26666667	75.11666667	-0.963768949	0.128950672	1	XP_040738331.1	uncharacterized protein BHQ10_009829 [Talaromyces amestolkiae]	Ns
216	gene-BHQ10_009597	19	33.66666667	1.183333333	1.966666667	-0.96337518	0.162027899	1	XP_040738099.1	uncharacterized protein BHQ10_009597 [Talaromyces amestolkiae]	Ns
217	gene-BHQ10_006855	70.66666667	37.33333333	3.72	1.77	0.961198338	0.151581849	1	XP_040735359.1	uncharacterized protein BHQ10_006855 [Talaromyces amestolkiae]	Ns
218	gene-BHQ10_009717	165	89.66666667	26.5	13.05333333	0.957741181	0.063333764	1	XP_040738219.1	uncharacterized protein BHQ10_009717 [Talaromyces amestolkiae]	Ns
219	gene-BHQ10_008823	102.3333333	180.3333333	7.39	12.39333333	-0.954127258	0.130730258	1	XP_040737325.1	uncharacterized protein BHQ10_008823 [Talaromyces amestolkiae]	Ns
220	gene-BHQ10_000495	340	621	105.1933333	181.23	-0.953613754	0.045275113	1	XP_040729000.1	uncharacterized protein BHQ10_000495 [Talaromyces amestolkiae]	Ns
221	gene-BHQ10_003448	38.66666667	20.33333333	7.313333333	3.523333333	0.950957651	0.090300789	1	XP_040731952.1	uncharacterized protein BHQ10_003448 [Talaromyces amestolkiae]	Ns
222	gene-BHQ10_006960	1387	2539.666667	137.0733333	237.9266667	-0.950182	0.089622901	1	XP_040735464.1	uncharacterized protein BHQ10_006960 [Talaromyces amestolkiae]	Ns
223	gene-BHQ10_008915	11.33333333	6	4.333333333	2.016666667	0.948566633	0.16391267	1	XP_040737417.1	uncharacterized protein BHQ10_008915 [Talaromyces amestolkiae]	Ns
224	gene-BHQ10_009647	10	18.66666667	2.2	3.896666667	-0.947376843	0.114409238	1	XP_040738149.1	uncharacterized protein BHQ10_009647 [Talaromyces amestolkiae]	Ns
225	gene-BHQ10_003706	182.6666667	367.6666667	13.52666667	24.35666667	-0.946196205	0.028405143	1	XP_040732210.1	uncharacterized protein BHQ10_003706 [Talaromyces amestolkiae]	Ns
226	gene-BHQ10_007087	1238.666667	2213.666667	52.96333333	88.96666667	-0.943531856	0.049262675	1	XP_040735591.1	uncharacterized protein BHQ10_007087 [Talaromyces amestolkiae]	Ns
227	gene-BHQ10_008180	358	634	25.13666667	42.21333333	-0.943425785	0.071343169	1	XP_040736682.1	uncharacterized protein BHQ10_008180 [Talaromyces amestolkiae]	Ns
228	gene-BHQ10_000049	3096	5649.333333	491.2133333	852.8333333	-0.943138549	0.090933812	1	XP_040728554.1	uncharacterized protein BHQ10_000049 [Talaromyces amestolkiae]	Ns
229	gene-BHQ10_009147	5.333333333	10.66666667	0.51	0.916666667	-0.942744758	0.255616238	1	XP_040737649.1	uncharacterized protein BHQ10_009147 [Talaromyces amestolkiae]	Ns
230	gene-BHQ10_007178	245.6666667	441	403.9766667	688.59	-0.941569352	0.069024851	1	XP_040735682.1	uncharacterized protein BHQ10_007178 [Talaromyces amestolkiae]	Ns
231	gene-BHQ10_010047	3721.666667	6606.333333	313.2233333	526.7666667	-0.940066657	0.112646337	1	XP_040738549.1	uncharacterized protein BHQ10_010047 [Talaromyces amestolkiae]	Ns
232	gene-BHQ10_002650	137	75	11.04333333	5.43	0.936339232	0.111395033	1	XP_040731155.1	uncharacterized protein BHQ10_002650 [Talaromyces amestolkiae]	Ns
233	gene-BHQ10_006949	7	13.66666667	0.583333333	1.056666667	-0.93126386	0.203323612	1	XP_040735453.1	uncharacterized protein BHQ10_006949 [Talaromyces amestolkiae]	Ns
234	gene-BHQ10_005434	171	307.3333333	34.51666667	58.74666667	-0.92555571	0.066497112	1	XP_040733938.1	uncharacterized protein BHQ10_005434 [Talaromyces amestolkiae]	Ns
235	gene-BHQ10_001991	360.3333333	188.3333333	28.07666667	14.16666667	0.923427402	0.434200942	1	XP_040730496.1	uncharacterized protein BHQ10_001991 [Talaromyces amestolkiae]	Ns
236	gene-BHQ10_001067	6.666666667	13	0.103333333	0.186666667	-0.919723881	0.166012328	1	XP_040729572.1	uncharacterized protein BHQ10_001067 [Talaromyces amestolkiae]	Ns
237	gene-BHQ10_001722	445.3333333	785	63.37666667	106.5366667	-0.919453645	0.045516814	1	XP_040730227.1	uncharacterized protein BHQ10_001722 [Talaromyces amestolkiae]	Ns
238	gene-BHQ10_008815	19.33333333	34.33333333	0.993333333	1.673333333	-0.919387629	0.102138193	1	XP_040737317.1	uncharacterized protein BHQ10_008815 [Talaromyces amestolkiae]	Ns
239	gene-BHQ10_006895	127.6666667	72	4.61	2.326666667	0.918069892	0.090768234	1	XP_040735399.1	uncharacterized protein BHQ10_006895 [Talaromyces amestolkiae]	Ns
240	gene-BHQ10_008977	537.3333333	948.3333333	76.32666667	126.3333333	-0.915692734	0.057853083	1	XP_040737479.1	uncharacterized protein BHQ10_008977 [Talaromyces amestolkiae]	Ns
241	gene-BHQ10_008429	901	1562	109.3633333	181.41	-0.91472186	0.116215166	1	XP_040736931.1	uncharacterized protein BHQ10_008429 [Talaromyces amestolkiae]	Ns
242	gene-BHQ10_008853	8	17.33333333	1.043333333	1.936666667	-0.914081942	0.301002926	1	XP_040737355.1	uncharacterized protein BHQ10_008853 [Talaromyces amestolkiae]	Ns
243	gene-BHQ10_008208	7283	13081.66667	249.85	425.2233333	-0.911287608	0.077801403	1	XP_040736710.1	uncharacterized protein BHQ10_008208 [Talaromyces amestolkiae]	Ns
244	gene-BHQ10_002377	7.666666667	14.33333333	1.576666667	2.77	-0.911234889	0.162484003	1	XP_040730882.1	uncharacterized protein BHQ10_002377 [Talaromyces amestolkiae]	Ns
245	gene-BHQ10_007082	27.66666667	46.66666667	6.68	10.85	-0.909163531	0.161881131	1	XP_040735586.1	uncharacterized protein BHQ10_007082 [Talaromyces amestolkiae]	Ns
246	gene-BHQ10_000736	758	1354.333333	526.4533333	911.82	-0.908832609	0.140089737	1	XP_040729241.1	uncharacterized protein BHQ10_000736 [Talaromyces amestolkiae]	Ns
247	gene-BHQ10_008769	8.666666667	15.33333333	0.843333333	1.39	-0.904861404	0.224627892	1	XP_040737271.1	uncharacterized protein BHQ10_008769 [Talaromyces amestolkiae]	Ns
248	gene-BHQ10_002972	63	35.66666667	15.58333333	7.84	0.902822116	0.222584556	1	XP_040731476.1	uncharacterized protein BHQ10_002972 [Talaromyces amestolkiae]	Ns
249	gene-BHQ10_001567	44.33333333	78.33333333	1.66	2.776666667	-0.900964835	0.366655401	1	XP_040730072.1	uncharacterized protein BHQ10_001567 [Talaromyces amestolkiae]	Ns
250	gene-BHQ10_009017	40.33333333	70	7.973333333	13.21	-0.899514627	0.205623924	1	XP_040737519.1	uncharacterized protein BHQ10_009017 [Talaromyces amestolkiae]	Ns
251	gene-BHQ10_004088	83.33333333	151	8.156666667	13.93666667	-0.897914102	0.141409029	1	XP_040732592.1	uncharacterized protein BHQ10_004088 [Talaromyces amestolkiae]	Ns
252	gene-BHQ10_004360	15.66666667	26.66666667	5.976666667	9.85	-0.894378431	0.275004764	1	XP_040732864.1	uncharacterized protein BHQ10_004360 [Talaromyces amestolkiae]	Ns
253	gene-BHQ10_004508	4272.333333	7483.333333	426.68	712.6633333	-0.894355739	0.134703033	1	XP_040733012.1	uncharacterized protein BHQ10_004508 [Talaromyces amestolkiae]	Ns
254	gene-BHQ10_004811	27.66666667	14.66666667	0.9	0.44	0.891689573	0.12111404	1	XP_040733315.1	uncharacterized protein BHQ10_004811 [Talaromyces amestolkiae]	Ns
255	gene-BHQ10_008728	637.3333333	1107.666667	837.82	1381.796667	-0.889167931	0.126805291	1	XP_040737230.1	uncharacterized protein BHQ10_008728 [Talaromyces amestolkiae]	Ns
256	gene-BHQ10_009574	50.66666667	27.33333333	8.543333333	4.283333333	0.888884777	0.093527219	1	XP_040738076.1	uncharacterized protein BHQ10_009574 [Talaromyces amestolkiae]	Ns
257	gene-BHQ10_007516	18.33333333	10	0.68	0.333333333	0.888305175	0.184707845	1	XP_040736019.1	uncharacterized protein BHQ10_007516 [Talaromyces amestolkiae]	Ns
258	gene-BHQ10_004116	58.33333333	104	7.346666667	12.06333333	-0.886041325	0.09525766	1	XP_040732620.1	uncharacterized protein BHQ10_004116 [Talaromyces amestolkiae]	Ns
259	gene-BHQ10_010037	124	211.3333333	5.636666667	9.043333333	-0.885436102	0.071543542	1	XP_040738539.1	uncharacterized protein BHQ10_010037 [Talaromyces amestolkiae]	Ns
260	gene-BHQ10_008352	8	15	0.596666667	1.033333333	-0.883770084	0.195610835	1	XP_040736854.1	uncharacterized protein BHQ10_008352 [Talaromyces amestolkiae]	Ns
261	gene-BHQ10_001275	179.3333333	99	23.29	11.60666667	0.883419248	0.052284898	1	XP_040729780.1	uncharacterized protein BHQ10_001275 [Talaromyces amestolkiae]	Ns
262	gene-BHQ10_003684	5600.333333	9586	887.8	1431.97	-0.881810628	0.11269719	1	XP_040732188.1	uncharacterized protein BHQ10_003684 [Talaromyces amestolkiae]	Ns
263	gene-BHQ10_006763	261.6666667	445.6666667	7.47	11.91333333	-0.879707763	0.088640192	1	XP_040735267.1	uncharacterized protein BHQ10_006763 [Talaromyces amestolkiae]	Ns
264	gene-BHQ10_000757	8000.333333	14237.66667	1386.066667	2358.186667	-0.879633179	0.121530474	1	XP_040729262.1	uncharacterized protein BHQ10_000757 [Talaromyces amestolkiae]	Ns
265	gene-BHQ10_003782	101.3333333	178.6666667	8.643333333	14.14333333	-0.879613728	0.08573698	1	XP_040732286.1	uncharacterized protein BHQ10_003782 [Talaromyces amestolkiae]	Ns
266	gene-BHQ10_001056	10	18.66666667	3.12	5.28	-0.874770378	0.149704826	1	XP_040729561.1	uncharacterized protein BHQ10_001056 [Talaromyces amestolkiae]	Ns
267	gene-BHQ10_006496	27.66666667	48.33333333	5.563333333	9.25	-0.874354744	0.085677144	1	XP_040735000.1	uncharacterized protein BHQ10_006496 [Talaromyces amestolkiae]	Ns
268	gene-BHQ10_007226	934.3333333	1635.333333	83.87	138.56	-0.873678772	0.055113076	1	XP_040735730.1	uncharacterized protein BHQ10_007226 [Talaromyces amestolkiae]	Ns
269	gene-BHQ10_006591	153.3333333	82.66666667	14.29	7.116666667	0.872823745	0.043886215	1	XP_040735095.1	uncharacterized protein BHQ10_006591 [Talaromyces amestolkiae]	Ns
270	gene-BHQ10_007271	8	14.33333333	0.886666667	1.5	-0.872520909	0.138477081	1	XP_040735775.1	uncharacterized protein BHQ10_007271 [Talaromyces amestolkiae]	Ns
271	gene-BHQ10_004154	459.3333333	262	52.96666667	27.21333333	0.872405133	0.040403951	1	XP_040732658.1	uncharacterized protein BHQ10_004154 [Talaromyces amestolkiae]	Ns
272	gene-BHQ10_007445	467.6666667	270	31.18333333	15.93666667	0.872146623	0.19113351	1	XP_040735948.1	uncharacterized protein BHQ10_007445 [Talaromyces amestolkiae]	Ns
273	gene-BHQ10_001083	182.6666667	357.6666667	5.936666667	10.35	-0.871939541	0.043381591	1	XP_040729588.1	uncharacterized protein BHQ10_001083 [Talaromyces amestolkiae]	Ns
274	gene-BHQ10_000688	707	1226	57.43333333	94.99	-0.869841155	0.171154592	1	XP_040729193.1	uncharacterized protein BHQ10_000688 [Talaromyces amestolkiae]	Ns
275	gene-BHQ10_006712	40.66666667	70.33333333	4.94	7.916666667	-0.867888727	0.098725362	1	XP_040735216.1	uncharacterized protein BHQ10_006712 [Talaromyces amestolkiae]	Ns
276	gene-BHQ10_008877	15.33333333	31.33333333	3.663333333	6.61	-0.866839847	0.229759192	1	XP_040737379.1	uncharacterized protein BHQ10_008877 [Talaromyces amestolkiae]	Ns
277	gene-BHQ10_010287	13.66666667	7.666666667	15.57333333	7.903333333	0.865331132	0.18085516	1	XP_040738789.1	uncharacterized protein BHQ10_010287 [Talaromyces amestolkiae]	Ns
278	gene-BHQ10_002916	125	211.6666667	8.803333333	14.20666667	-0.862409263	0.196728599	1	XP_040731420.1	uncharacterized protein BHQ10_002916 [Talaromyces amestolkiae]	Ns
279	gene-BHQ10_005844	234.3333333	408.6666667	21.48333333	34.87	-0.85889764	0.057315136	1	XP_040734348.1	uncharacterized protein BHQ10_005844 [Talaromyces amestolkiae]	Ns
280	gene-BHQ10_003912	100	181.3333333	9.546666667	16.08	-0.857869438	0.051545292	1	XP_040732416.1	uncharacterized protein BHQ10_003912 [Talaromyces amestolkiae]	Ns
281	gene-BHQ10_009039	18.66666667	10.66666667	1.026666667	0.523333333	0.857047805	0.135012983	1	XP_040737541.1	uncharacterized protein BHQ10_009039 [Talaromyces amestolkiae]	Ns
282	gene-BHQ10_000780	13196.66667	22820	956.8	1580.526667	-0.854629896	0.126444501	1	XP_040729285.1	uncharacterized protein BHQ10_000780 [Talaromyces amestolkiae]	Ns
283	gene-BHQ10_007474	34	18.66666667	3.816666667	1.97	0.85309637	0.10599101	1	XP_040735977.1	uncharacterized protein BHQ10_007474 [Talaromyces amestolkiae]	Ns
284	gene-BHQ10_003856	30	53.66666667	4.323333333	7.103333333	-0.852003166	0.06949282	1	XP_040732360.1	uncharacterized protein BHQ10_003856 [Talaromyces amestolkiae]	Ns
285	gene-BHQ10_002111	1874.666667	3162.333333	325.99	520.33	-0.851110042	0.120304254	1	XP_040730616.1	uncharacterized protein BHQ10_002111 [Talaromyces amestolkiae]	Ns
286	gene-BHQ10_005442	217	366.6666667	30.20333333	47.95333333	-0.851079695	0.097899949	1	XP_040733946.1	uncharacterized protein BHQ10_005442 [Talaromyces amestolkiae]	Ns
287	gene-BHQ10_000423	2023.666667	3425.333333	102.0466667	162.5233333	-0.850685193	0.104133633	1	XP_040728928.1	uncharacterized protein BHQ10_000423 [Talaromyces amestolkiae]	Ns
288	gene-BHQ10_008129	16	28.66666667	1.08	1.803333333	-0.850218392	0.107320215	1	XP_040736631.1	uncharacterized protein BHQ10_008129 [Talaromyces amestolkiae]	Ns
289	gene-BHQ10_005327	88	46.33333333	8.923333333	4.41	0.847904354	0.101432546	1	XP_040733831.1	uncharacterized protein BHQ10_005327 [Talaromyces amestolkiae]	Ns
290	gene-BHQ10_007310	486.6666667	820.6666667	261.92	417.87	-0.847517395	0.081086817	1	PCG98549.1	Ribosomal protein S19e [Penicillium sp. occitanis]	Ns
291	gene-BHQ10_007780	30	17.66666667	5.216666667	2.733333333	0.842429403	0.124096335	1	XP_040736283.1	uncharacterized protein BHQ10_007780 [Talaromyces amestolkiae]	Ns
292	gene-BHQ10_001568	163	276.6666667	7.353333333	11.76	-0.842339687	0.090677127	1	XP_040730073.1	uncharacterized protein BHQ10_001568 [Talaromyces amestolkiae]	Ns
293	gene-BHQ10_008589	2132	1174.333333	425.09	218.9866667	0.841726845	0.173695374	1	XP_040737091.1	uncharacterized protein BHQ10_008589 [Talaromyces amestolkiae]	Ns
294	gene-BHQ10_001138	737	407.3333333	64.34333333	32.96333333	0.841398696	0.050719412	1	XP_040729643.1	uncharacterized protein BHQ10_001138 [Talaromyces amestolkiae]	Ns
295	gene-BHQ10_006734	940.3333333	1595	5381.573333	8724.656667	-0.838768933	0.126949035	1	XP_040735238.1	uncharacterized protein BHQ10_006734 [Talaromyces amestolkiae]	Ns
296	gene-BHQ10_009092	46.33333333	25.66666667	6.323333333	3.23	0.836091538	0.084907271	1	XP_040737594.1	uncharacterized protein BHQ10_009092 [Talaromyces amestolkiae]	Ns
297	gene-BHQ10_000205	33731.33333	57246.33333	8957.666667	14543.93333	-0.835736674	0.14760094	1	XP_040728710.1	uncharacterized protein BHQ10_000205 [Talaromyces amestolkiae]	Ns
298	gene-BHQ10_003857	268.3333333	446.3333333	13.42	21.07	-0.835551169	0.075744043	1	XP_040732361.1	uncharacterized protein BHQ10_003857 [Talaromyces amestolkiae]	Ns
299	gene-BHQ10_005246	9.666666667	17.33333333	1.873333333	3.073333333	-0.834588893	0.214242444	1	XP_040733750.1	uncharacterized protein BHQ10_005246 [Talaromyces amestolkiae]	Ns
300	gene-BHQ10_003853	468.3333333	786.3333333	529.6233333	842.7133333	-0.834136435	0.105163931	1	XP_040732357.1	uncharacterized protein BHQ10_003853 [Talaromyces amestolkiae]	Ns
301	gene-BHQ10_001284	11.33333333	20	0.93	1.483333333	-0.832875075	0.22514666	1	XP_040729789.1	uncharacterized protein BHQ10_001284 [Talaromyces amestolkiae]	Ns
302	gene-BHQ10_009550	1308.666667	2182.666667	90.44666667	142.4	-0.832726425	0.119087457	1	XP_040738052.1	uncharacterized protein BHQ10_009550 [Talaromyces amestolkiae]	Ns
303	gene-BHQ10_007144	432.6666667	728.6666667	24.92666667	39.99	-0.828752653	0.123651906	1	XP_040735648.1	uncharacterized protein BHQ10_007144 [Talaromyces amestolkiae]	Ns
304	gene-BHQ10_005389	71.66666667	42	5.17	2.703333333	0.827673234	0.134891838	1	XP_040733893.1	uncharacterized protein BHQ10_005389 [Talaromyces amestolkiae]	Ns
305	gene-BHQ10_000779	15608.66667	26569	1004.413333	1642.893333	-0.825765941	0.198330649	1	XP_040729284.1	uncharacterized protein BHQ10_000779 [Talaromyces amestolkiae]	Ns
306	gene-BHQ10_003087	91	51.33333333	7.726666667	4.026666667	0.825743719	0.22075769	1	XP_040731591.1	uncharacterized protein BHQ10_003087 [Talaromyces amestolkiae]	Ns
307	gene-BHQ10_005887	1153	2179.666667	165.7366667	279.05	-0.825730344	0.187382863	1	XP_040734391.1	uncharacterized protein BHQ10_005887 [Talaromyces amestolkiae]	Ns
308	gene-BHQ10_004155	261.6666667	434.3333333	136.7233333	215.51	-0.824912875	0.131297479	1	XP_040732659.1	uncharacterized protein BHQ10_004155 [Talaromyces amestolkiae]	Ns
309	gene-BHQ10_002319	219.3333333	122.3333333	11.73666667	5.95	0.823667826	0.101648952	1	XP_040730824.1	uncharacterized protein BHQ10_002319 [Talaromyces amestolkiae]	Ns
310	gene-BHQ10_010156	401.3333333	659.3333333	96.17333333	150.0066667	-0.822544779	0.142767568	1	XP_040738658.1	uncharacterized protein BHQ10_010156 [Talaromyces amestolkiae]	Ns
311	gene-BHQ10_010244	8	14.66666667	0.6	0.99	-0.822247609	0.235584061	1	XP_040738746.1	uncharacterized protein BHQ10_010244 [Talaromyces amestolkiae]	Ns
312	gene-BHQ10_005330	36.66666667	20.33333333	6.3	3.283333333	0.819694825	0.127379871	1	XP_040733834.1	uncharacterized protein BHQ10_005330 [Talaromyces amestolkiae]	Ns
313	gene-BHQ10_007555	773.3333333	1288	60.04333333	93.14333333	-0.819487324	0.092331172	1	XP_040736058.1	uncharacterized protein BHQ10_007555 [Talaromyces amestolkiae]	Ns
314	gene-BHQ10_009943	12	21	1.95	3.183333333	-0.818526818	0.195341265	1	XP_040738445.1	uncharacterized protein BHQ10_009943 [Talaromyces amestolkiae]	Ns
315	gene-BHQ10_001443	781.3333333	1309.333333	260.7	418.27	-0.817979647	0.155723029	1	XP_040729948.1	uncharacterized protein BHQ10_001443 [Talaromyces amestolkiae]	Ns
316	gene-BHQ10_006226	1002.666667	1667.666667	639.3	1003.57	-0.817538228	0.083576208	1	XP_040734730.1	uncharacterized protein BHQ10_006226 [Talaromyces amestolkiae]	Ns
317	gene-BHQ10_009892	54.66666667	90.66666667	848.1066667	1527.716667	-0.815790904	0.083326655	1	XP_040738394.1	uncharacterized protein BHQ10_009892 [Talaromyces amestolkiae]	Ns
318	gene-BHQ10_002500	167.6666667	280.3333333	62.11666667	99.12	-0.814530876	0.075571233	1	XP_040731005.1	uncharacterized protein BHQ10_002500 [Talaromyces amestolkiae]	Ns
319	gene-BHQ10_002396	154	248.3333333	35.35666667	54.23333333	-0.813486822	0.122817201	1	XP_040730901.1	uncharacterized protein BHQ10_002396 [Talaromyces amestolkiae]	Ns
320	gene-BHQ10_005837	6.666666667	12.66666667	0.8	1.343333333	-0.809503793	0.401256774	1	XP_040734341.1	uncharacterized protein BHQ10_005837 [Talaromyces amestolkiae]	Ns
321	gene-BHQ10_003522	3674	6027	140.7766667	218.2366667	-0.808615441	0.099183817	1	XP_040732026.1	uncharacterized protein BHQ10_003522 [Talaromyces amestolkiae]	Ns
322	gene-BHQ10_002574	13600	22326.33333	3326.333333	5224.703333	-0.807872933	0.159660727	1	XP_040731079.1	uncharacterized protein BHQ10_002574 [Talaromyces amestolkiae]	Ns
323	gene-BHQ10_007606	282.6666667	159	44.64333333	23.74333333	0.807001771	0.489935578	1	XP_040736109.1	uncharacterized protein BHQ10_007606 [Talaromyces amestolkiae]	Ns
324	gene-BHQ10_004886	5197	8629.666667	21563.28333	34487.83333	-0.806486094	0.08572506	1	XP_040733390.1	uncharacterized protein BHQ10_004886 [Talaromyces amestolkiae]	Ns
325	gene-BHQ10_009732	149.3333333	252.3333333	20.05333333	32.33666667	-0.805840285	0.121536646	1	XP_040738234.1	uncharacterized protein BHQ10_009732 [Talaromyces amestolkiae]	Ns
326	gene-BHQ10_009655	35.66666667	20.33333333	26.53666667	14.05666667	0.804152497	0.131922073	1	XP_040738157.1	uncharacterized protein BHQ10_009655 [Talaromyces amestolkiae]	Ns
327	gene-BHQ10_002260	10	5.666666667	1.15	0.59	0.803812906	0.306715063	1	XP_040730765.1	uncharacterized protein BHQ10_002260 [Talaromyces amestolkiae]	Ns
328	gene-BHQ10_002390	221	362.3333333	19.89	30.77666667	-0.802873184	0.071586672	1	XP_040730895.1	uncharacterized protein BHQ10_002390 [Talaromyces amestolkiae]	Ns
329	gene-BHQ10_004504	4639	7632	347.6033333	540.7033333	-0.802397222	0.099439971	1	XP_040733008.1	uncharacterized protein BHQ10_004504 [Talaromyces amestolkiae]	Ns
330	gene-BHQ10_005290	22.33333333	12.33333333	4.29	2.23	0.802003108	0.323099986	1	XP_040733794.1	uncharacterized protein BHQ10_005290 [Talaromyces amestolkiae]	Ns
331	gene-BHQ10_001395	204.3333333	339	21.46333333	32.99333333	-0.801863437	0.069069955	1	XP_040729900.1	uncharacterized protein BHQ10_001395 [Talaromyces amestolkiae]	Ns
332	gene-BHQ10_008516	2126.333333	3507.333333	232.5133333	363.5733333	-0.801538783	0.134581217	1	XP_040737018.1	uncharacterized protein BHQ10_008516 [Talaromyces amestolkiae]	Ns
333	gene-BHQ10_003846	361.3333333	585.3333333	267.2166667	414.64	-0.801361491	0.160671765	1	XP_040732350.1	uncharacterized protein BHQ10_003846 [Talaromyces amestolkiae]	Ns
334	gene-BHQ10_004287	1573	2524.666667	154.3633333	239.14	-0.801168717	0.192653818	1	XP_040732791.1	uncharacterized protein BHQ10_004287 [Talaromyces amestolkiae]	Ns
335	gene-BHQ10_001445	5437.666667	8968.333333	219.67	340.8466667	-0.801044607	0.097091539	1	XP_040729950.1	uncharacterized protein BHQ10_001445 [Talaromyces amestolkiae]	Ns
336	gene-BHQ10_001573	88.66666667	144.6666667	7.806666667	12.01666667	-0.800990729	0.223671688	1	XP_040730078.1	uncharacterized protein BHQ10_001573 [Talaromyces amestolkiae]	Ns
337	gene-BHQ10_006012	390.3333333	642.3333333	41.26666667	64.97333333	-0.798420222	0.165771387	1	XP_040734516.1	uncharacterized protein BHQ10_006012 [Talaromyces amestolkiae]	Ns
338	gene-BHQ10_005901	891	1449.666667	151.0166667	234.09	-0.797878136	0.168403682	1	XP_040734405.1	uncharacterized protein BHQ10_005901 [Talaromyces amestolkiae]	Ns
339	gene-BHQ10_008298	16	27	1.633333333	2.543333333	-0.797814553	0.159424268	1	XP_040736800.1	uncharacterized protein BHQ10_008298 [Talaromyces amestolkiae]	Ns
340	gene-BHQ10_008046	118	211.6666667	29.24666667	47.70666667	-0.796448505	0.054123358	1	XP_040736549.1	uncharacterized protein BHQ10_008046 [Talaromyces amestolkiae]	Ns
341	gene-BHQ10_000733	58.33333333	34	3.833333333	2.006666667	0.796060357	0.226579668	1	XP_040729238.1	uncharacterized protein BHQ10_000733 [Talaromyces amestolkiae]	Ns
342	gene-BHQ10_005632	415.3333333	691.3333333	138.84	220.46	-0.795992187	0.158432635	1	XP_040734136.1	uncharacterized protein BHQ10_005632 [Talaromyces amestolkiae]	Ns
343	gene-BHQ10_000140	111.6666667	66	16.99666667	9.143333333	0.79491748	0.073893045	1	XP_040728645.1	uncharacterized protein BHQ10_000140 [Talaromyces amestolkiae]	Ns
344	gene-BHQ10_007003	8748.666667	5270.333333	198.1433333	108.7533333	0.794406304	0.076340904	1	XP_040735507.1	uncharacterized protein BHQ10_007003 [Talaromyces amestolkiae]	Ns
345	gene-BHQ10_010095	325.3333333	517.3333333	25.18	37.56	-0.794395596	0.122225798	1	XP_040738597.1	uncharacterized protein BHQ10_010095 [Talaromyces amestolkiae]	Ns
346	gene-BHQ10_006216	103	166	28.03666667	42.65333333	-0.792511645	0.104734088	1	XP_040734720.1	uncharacterized protein BHQ10_006216 [Talaromyces amestolkiae]	Ns
347	gene-BHQ10_007326	482	784.3333333	485.9733333	745.8433333	-0.790218935	0.119130909	1	XP_040735829.1	uncharacterized protein BHQ10_007326 [Talaromyces amestolkiae]	Ns
348	gene-BHQ10_008370	68.33333333	124.3333333	4.656666667	7.633333333	-0.789826874	0.091719946	1	XP_040736872.1	uncharacterized protein BHQ10_008370 [Talaromyces amestolkiae]	Ns
349	gene-BHQ10_010278	355	598.3333333	26.83	42.03	-0.789205432	0.029404301	1	XP_040738780.1	uncharacterized protein BHQ10_010278 [Talaromyces amestolkiae]	Ns
350	gene-BHQ10_001511	114.3333333	184.6666667	14.19333333	21.38333333	-0.786993549	0.126540673	1	XP_040730016.1	uncharacterized protein BHQ10_001511 [Talaromyces amestolkiae]	Ns
351	gene-BHQ10_003292	16	27	216.8766667	394.4133333	-0.786146706	0.273099786	1	XP_002153086.1	40S ribosomal protein S28 [Talaromyces marneffei ATCC 18224]	Ns
352	gene-BHQ10_004456	105.3333333	62.33333333	5.87	3.14	0.786066782	0.164807963	1	XP_040732960.1	uncharacterized protein BHQ10_004456 [Talaromyces amestolkiae]	Ns
353	gene-BHQ10_005285	2609.333333	4275.666667	65.71	101.6433333	-0.785928144	0.125048913	1	XP_040733789.1	uncharacterized protein BHQ10_005285 [Talaromyces amestolkiae]	Ns
354	gene-BHQ10_007353	533.6666667	867	24.83	37.81666667	-0.785328207	0.090454194	1	XP_040735856.1	uncharacterized protein BHQ10_007353 [Talaromyces amestolkiae]	Ns
355	gene-BHQ10_004679	263.3333333	434	15.4	24.02666667	-0.785104153	0.162134525	1	XP_040733183.1	uncharacterized protein BHQ10_004679 [Talaromyces amestolkiae]	Ns
356	gene-BHQ10_007831	4727.333333	7753.333333	150.7733333	230.0366667	-0.785030972	0.092167966	1	XP_040736334.1	uncharacterized protein BHQ10_007831 [Talaromyces amestolkiae]	Ns
357	gene-BHQ10_007632	15.33333333	26.66666667	0.473333333	0.76	-0.784656488	0.149188906	1	XP_040736135.1	uncharacterized protein BHQ10_007632 [Talaromyces amestolkiae]	Ns
358	gene-BHQ10_000559	9.333333333	16.66666667	0.813333333	1.31	-0.784385025	0.270241717	1	XP_040729064.1	uncharacterized protein BHQ10_000559 [Talaromyces amestolkiae]	Ns
359	gene-BHQ10_003070	142	271	12.75333333	21.39666667	-0.783220299	0.184007384	1	XP_040731574.1	uncharacterized protein BHQ10_003070 [Talaromyces amestolkiae]	Ns
360	gene-BHQ10_001626	346.6666667	570	44.98333333	70.70333333	-0.78253873	0.204889671	1	XP_040730131.1	uncharacterized protein BHQ10_001626 [Talaromyces amestolkiae]	Ns
361	gene-BHQ10_005721	45.33333333	73.33333333	11.28333333	17.38	-0.782460016	0.165683162	1	XP_040734225.1	uncharacterized protein BHQ10_005721 [Talaromyces amestolkiae]	Ns
362	gene-BHQ10_000734	52.33333333	88	3.91	6.236666667	-0.782357417	0.254069851	1	XP_040729239.1	uncharacterized protein BHQ10_000734 [Talaromyces amestolkiae]	Ns
363	gene-BHQ10_006371	26.33333333	46.66666667	2.45	3.913333333	-0.78077436	0.235285747	1	XP_040734875.1	uncharacterized protein BHQ10_006371 [Talaromyces amestolkiae]	Ns
364	gene-BHQ10_001272	175	318.3333333	22.87333333	36.51333333	-0.779793619	0.197208223	1	XP_040729777.1	uncharacterized protein BHQ10_001272 [Talaromyces amestolkiae]	Ns
365	gene-BHQ10_001990	683.6666667	411.6666667	5.68	3.183333333	0.77789772	0.181289789	1	XP_040730495.1	uncharacterized protein BHQ10_001990 [Talaromyces amestolkiae]	Ns
366	gene-BHQ10_006388	97	57	7.566666667	4.01	0.776952236	0.17509588	1	XP_040734892.1	uncharacterized protein BHQ10_006388 [Talaromyces amestolkiae]	Ns
367	gene-BHQ10_000858	552.3333333	892.3333333	298.06	453.0766667	-0.77642084	0.082754833	1	XP_040729363.1	uncharacterized protein BHQ10_000858 [Talaromyces amestolkiae]	Ns
368	gene-BHQ10_001394	507	777.3333333	42.26666667	61.07333333	-0.776075696	0.130353915	1	XP_040729899.1	uncharacterized protein BHQ10_001394 [Talaromyces amestolkiae]	Ns
369	gene-BHQ10_006351	21	12.33333333	1.63	0.853333333	0.775853643	0.227564796	1	XP_040734855.1	uncharacterized protein BHQ10_006351 [Talaromyces amestolkiae]	Ns
370	gene-BHQ10_006980	954	1541.333333	11.97	18.16666667	-0.774933044	0.112343177	1	XP_040735484.1	uncharacterized protein BHQ10_006980 [Talaromyces amestolkiae]	Ns
371	gene-BHQ10_004840	27.66666667	46.33333333	5.243333333	8.33	-0.773568717	0.182122723	1	XP_040733344.1	uncharacterized protein BHQ10_004840 [Talaromyces amestolkiae]	Ns
372	gene-BHQ10_003790	8.666666667	13.33333333	1.44	2.083333333	-0.77346046	0.329959869	1	XP_040732294.1	uncharacterized protein BHQ10_003790 [Talaromyces amestolkiae]	Ns
373	gene-BHQ10_001823	34.66666667	58.66666667	14.98666667	24.12333333	-0.772988936	0.171618439	1	XP_040730328.1	uncharacterized protein BHQ10_001823 [Talaromyces amestolkiae]	Ns
374	gene-BHQ10_006317	1997.666667	3171	108.0266667	163.4066667	-0.771021075	0.208801396	1	XP_040734821.1	uncharacterized protein BHQ10_006317 [Talaromyces amestolkiae]	Ns
375	gene-BHQ10_006944	2089.333333	3387	114.0566667	174.57	-0.770659181	0.096744096	1	XP_040735448.1	uncharacterized protein BHQ10_006944 [Talaromyces amestolkiae]	Ns
376	gene-BHQ10_010241	77	125.6666667	26.63333333	41.19666667	-0.770299485	0.272376627	1	XP_040738743.1	uncharacterized protein BHQ10_010241 [Talaromyces amestolkiae]	Ns
377	gene-BHQ10_006452	74	118	23.03666667	34.75333333	-0.769589046	0.126571181	1	XP_040734956.1	uncharacterized protein BHQ10_006452 [Talaromyces amestolkiae]	Ns
378	gene-BHQ10_007599	1635.333333	2676	3808.153333	5910.62	-0.769339968	0.243772299	1	XP_040736102.1	uncharacterized protein BHQ10_007599 [Talaromyces amestolkiae]	Ns
379	gene-BHQ10_005253	2901.333333	4631.333333	42.29666667	64.06333333	-0.767859846	0.202613263	1	XP_040733757.1	uncharacterized protein BHQ10_005253 [Talaromyces amestolkiae]	Ns
380	gene-BHQ10_003357	112.3333333	56.66666667	428.42	258.5433333	0.767478093	0.331475741	1	XP_040731861.1	uncharacterized protein BHQ10_003357 [Talaromyces amestolkiae]	Ns
381	gene-BHQ10_007418	9	15.33333333	1.39	2.193333333	-0.767424543	0.245622203	1	XP_040735921.1	uncharacterized protein BHQ10_007418 [Talaromyces amestolkiae]	Ns
382	gene-BHQ10_002287	119.6666667	195	14.02	21.22666667	-0.767409749	0.078328571	1	XP_040730792.1	uncharacterized protein BHQ10_002287 [Talaromyces amestolkiae]	Ns
383	gene-BHQ10_008523	30	17.66666667	2.16	1.15	0.766071352	0.173102964	1	XP_040737025.1	uncharacterized protein BHQ10_008523 [Talaromyces amestolkiae]	Ns
384	gene-BHQ10_007575	68090.66667	40225	1070.113333	581.5666667	0.765476528	0.076552873	1	XP_040736078.1	uncharacterized protein BHQ10_007575 [Talaromyces amestolkiae]	Ns
385	gene-BHQ10_010284	33.66666667	57	2.326666667	3.693333333	-0.765460788	0.112039382	1	XP_040738786.1	uncharacterized protein BHQ10_010284 [Talaromyces amestolkiae]	Ns
386	gene-BHQ10_008436	25	15	1.72	0.933333333	0.763690171	0.15923965	1	XP_040736938.1	uncharacterized protein BHQ10_008436 [Talaromyces amestolkiae]	Ns
387	gene-BHQ10_009283	1802.666667	2833.666667	155.3833333	229.5166667	-0.762206008	0.155625356	1	XP_040737785.1	uncharacterized protein BHQ10_009283 [Talaromyces amestolkiae]	Ns
388	gene-BHQ10_004731	2730.666667	4341.666667	155.76	240.4966667	-0.761403172	0.40206372	1	XP_040733235.1	uncharacterized protein BHQ10_004731 [Talaromyces amestolkiae]	Ns
389	gene-BHQ10_000825	67	38	6.946666667	3.646666667	0.760804533	0.363662171	1	XP_040729330.1	uncharacterized protein BHQ10_000825 [Talaromyces amestolkiae]	Ns
390	gene-BHQ10_005541	852	1382.333333	322.09	497.8366667	-0.760105351	0.128597476	1	XP_040734045.1	uncharacterized protein BHQ10_005541 [Talaromyces amestolkiae]	Ns
391	gene-BHQ10_004494	13877.66667	22272.66667	2588.076667	3973.173333	-0.760057251	0.191049097	1	XP_040732998.1	uncharacterized protein BHQ10_004494 [Talaromyces amestolkiae]	Ns
392	gene-BHQ10_010315	174.6666667	101	2.233333333	1.22	0.759505971	0.139055157	1	XP_040738817.1	uncharacterized protein BHQ10_010315 [Talaromyces amestolkiae]	Ns
393	gene-BHQ10_006988	54.66666667	32	7.026666667	3.823333333	0.758803551	0.321867995	1	XP_040735492.1	uncharacterized protein BHQ10_006988 [Talaromyces amestolkiae]	Ns
394	gene-BHQ10_001114	14	8.333333333	2.303333333	1.24	0.757799511	0.234258575	1	XP_040729619.1	uncharacterized protein BHQ10_001114 [Talaromyces amestolkiae]	Ns
395	gene-BHQ10_000402	3226.666667	5205.333333	201.6833333	307.62	-0.757785707	0.165310831	1	XP_040728907.1	uncharacterized protein BHQ10_000402 [Talaromyces amestolkiae]	Ns
396	gene-BHQ10_004924	1773.333333	2836.666667	329.7533333	496.0333333	-0.757743997	0.092510939	1	XP_040733428.1	uncharacterized protein BHQ10_004924 [Talaromyces amestolkiae]	Ns
397	gene-BHQ10_006990	815.3333333	1304	28.60666667	43.52666667	-0.756865596	0.157162987	1	XP_040735494.1	uncharacterized protein BHQ10_006990 [Talaromyces amestolkiae]	Ns
398	gene-BHQ10_008840	45	75	262.0433333	425.31	-0.755691716	0.109731044	1	XP_002486096.1	40S ribosomal protein S27 [Talaromyces stipitatus ATCC 10500]	Ns
399	gene-BHQ10_010304	4.333333333	7.333333333	0.306666667	0.476666667	-0.755231934	0.518682764	1	XP_040738806.1	uncharacterized protein BHQ10_010304 [Talaromyces amestolkiae]	Ns
400	gene-BHQ10_010245	8.333333333	14	0.56	0.866666667	-0.753375684	0.230807285	1	XP_040738747.1	uncharacterized protein BHQ10_010245 [Talaromyces amestolkiae]	Ns
401	gene-BHQ10_003421	6.333333333	10.66666667	0.593333333	0.916666667	-0.751523377	0.261454413	1	XP_040731925.1	uncharacterized protein BHQ10_003421 [Talaromyces amestolkiae]	Ns
402	gene-BHQ10_008252	242.3333333	391	350.0233333	527.58	-0.751035536	0.079986106	1	XP_002153440.1	60S ribosomal protein L33 [Talaromyces marneffei ATCC 18224]	Ns
403	gene-BHQ10_003050	638.3333333	1024.666667	22.50666667	34.26666667	-0.750529683	0.150624082	1	XP_040731554.1	uncharacterized protein BHQ10_003050 [Talaromyces amestolkiae]	Ns
404	gene-BHQ10_009058	2658	1621	170.7066667	93.44333333	0.749972757	0.224770356	1	XP_040737560.1	uncharacterized protein BHQ10_009058 [Talaromyces amestolkiae]	Ns
405	gene-BHQ10_006393	494.6666667	788	55.19666667	83.17666667	-0.749436	0.11807498	1	XP_040734897.1	uncharacterized protein BHQ10_006393 [Talaromyces amestolkiae]	Ns
406	gene-BHQ10_007609	363	210.6666667	38.59333333	21.31666667	0.749329922	0.532643636	1	XP_040736112.1	uncharacterized protein BHQ10_007609 [Talaromyces amestolkiae]	Ns
407	gene-BHQ10_004296	2239.666667	3575.666667	444.2866667	667.8566667	-0.748227264	0.097981826	1	XP_040732800.1	uncharacterized protein BHQ10_004296 [Talaromyces amestolkiae]	Ns
408	gene-BHQ10_009523	143	92.66666667	18.93666667	10.95666667	0.747955468	0.171632777	1	XP_040738025.1	uncharacterized protein BHQ10_009523 [Talaromyces amestolkiae]	Ns
409	gene-BHQ10_002670	2181.666667	1265.666667	117.1233333	62.68	0.747108797	0.231219577	1	XP_040731175.1	uncharacterized protein BHQ10_002670 [Talaromyces amestolkiae]	Ns
410	gene-BHQ10_000640	83.66666667	48.66666667	15.15333333	8.326666667	0.747102315	0.317930645	1	XP_040729145.1	uncharacterized protein BHQ10_000640 [Talaromyces amestolkiae]	Ns
411	gene-BHQ10_003526	5268	3009.666667	306.4566667	161.7066667	0.746878458	0.088505918	1	XP_040732030.1	uncharacterized protein BHQ10_003526 [Talaromyces amestolkiae]	Ns
412	gene-BHQ10_001839	206.6666667	329.3333333	58.39333333	89.57666667	-0.74687545	0.199057895	1	XP_040730344.1	uncharacterized protein BHQ10_001839 [Talaromyces amestolkiae]	Ns
413	gene-BHQ10_006778	5.666666667	10	3.95	6.58	-0.746825613	0.428663402	1	XP_040735282.1	uncharacterized protein BHQ10_006778 [Talaromyces amestolkiae]	Ns
414	gene-BHQ10_004162	258.6666667	484	6.19	10.15666667	-0.746732092	0.235433922	1	XP_040732666.1	uncharacterized protein BHQ10_004162 [Talaromyces amestolkiae]	Ns
415	gene-BHQ10_004231	22.66666667	35	1.953333333	2.83	-0.745830405	0.236996601	1	XP_040732735.1	uncharacterized protein BHQ10_004231 [Talaromyces amestolkiae]	Ns
416	gene-BHQ10_001868	35.33333333	56.33333333	1.903333333	2.83	-0.745304503	0.173930216	1	XP_040730373.1	uncharacterized protein BHQ10_001868 [Talaromyces amestolkiae]	Ns
417	gene-BHQ10_009245	195.6666667	314.6666667	51.41	78.31666667	-0.74511241	0.197762645	1	XP_040737747.1	uncharacterized protein BHQ10_009245 [Talaromyces amestolkiae]	Ns
418	gene-BHQ10_007772	18.33333333	11.33333333	1.26	0.716666667	0.743896173	0.272625037	1	XP_040736275.1	uncharacterized protein BHQ10_007772 [Talaromyces amestolkiae]	Ns
419	gene-BHQ10_002321	199.3333333	115	12.06	6.456666667	0.7435949	0.080861875	1	XP_040730826.1	uncharacterized protein BHQ10_002321 [Talaromyces amestolkiae]	Ns
420	gene-BHQ10_006268	364.6666667	551.3333333	23.5	33.31	-0.74144411	0.158819733	1	XP_040734772.1	uncharacterized protein BHQ10_006268 [Talaromyces amestolkiae]	Ns
421	gene-BHQ10_004804	292.3333333	187.3333333	7.37	4.166666667	0.741235706	0.288893941	1	XP_040733308.1	uncharacterized protein BHQ10_004804 [Talaromyces amestolkiae]	Ns
422	gene-BHQ10_005111	41	24.66666667	2.123333333	1.15	0.740847242	0.177913976	1	XP_040733615.1	uncharacterized protein BHQ10_005111 [Talaromyces amestolkiae]	Ns
423	gene-BHQ10_000824	27.66666667	16.33333333	2.213333333	1.2	0.740770547	0.369421734	1	XP_040729329.1	uncharacterized protein BHQ10_000824 [Talaromyces amestolkiae]	Ns
424	gene-BHQ10_003335	39.33333333	64.33333333	1.84	2.766666667	-0.738902452	0.132580651	1	XP_040731839.1	uncharacterized protein BHQ10_003335 [Talaromyces amestolkiae]	Ns
425	gene-BHQ10_009258	218.6666667	137.3333333	9.956666667	5.583333333	0.738713402	0.226291424	1	XP_040737760.1	uncharacterized protein BHQ10_009258 [Talaromyces amestolkiae]	Ns
426	gene-BHQ10_005044	164.3333333	253.6666667	9.09	13.21333333	-0.738661732	0.162361784	1	XP_040733548.1	uncharacterized protein BHQ10_005044 [Talaromyces amestolkiae]	Ns
427	gene-BHQ10_001223	60.33333333	36.33333333	3.903333333	2.123333333	0.738572357	0.253647279	1	XP_040729728.1	uncharacterized protein BHQ10_001223 [Talaromyces amestolkiae]	Ns
428	gene-BHQ10_009891	1642.666667	2592	286.91	428.2133333	-0.738209838	0.072435324	1	XP_040738393.1	uncharacterized protein BHQ10_009891 [Talaromyces amestolkiae]	Ns
429	gene-BHQ10_008464	38.33333333	22.66666667	5.713333333	3.226666667	0.737863223	0.191835049	1	XP_040736966.1	uncharacterized protein BHQ10_008464 [Talaromyces amestolkiae]	Ns
430	gene-BHQ10_006005	41.33333333	65	8.433333333	12.52	-0.736333309	0.409346679	1	XP_040734509.1	uncharacterized protein BHQ10_006005 [Talaromyces amestolkiae]	Ns
431	gene-BHQ10_009080	22.66666667	14.33333333	3.913333333	2.29	0.736062941	0.356689911	1	XP_040737582.1	uncharacterized protein BHQ10_009080 [Talaromyces amestolkiae]	Ns
432	gene-BHQ10_003525	5861.333333	3315.333333	719.0933333	378.42	0.734495061	0.117431312	1	XP_040732029.1	uncharacterized protein BHQ10_003525 [Talaromyces amestolkiae]	Ns
433	gene-BHQ10_009462	93.66666667	144.6666667	4.103333333	6.013333333	-0.733500893	0.171924739	1	XP_040737964.1	uncharacterized protein BHQ10_009462 [Talaromyces amestolkiae]	Ns
434	gene-BHQ10_001931	723.6666667	1130	267.8966667	396.1733333	-0.733067149	0.147356032	1	XP_040730436.1	uncharacterized protein BHQ10_001931 [Talaromyces amestolkiae]	Ns
435	gene-BHQ10_005268	360	561.6666667	63.39333333	93.22	-0.732816432	0.117704689	1	XP_040733772.1	uncharacterized protein BHQ10_005268 [Talaromyces amestolkiae]	Ns
436	gene-BHQ10_005116	55	32.33333333	8.746666667	4.726666667	0.731536582	0.150694271	1	XP_040733620.1	uncharacterized protein BHQ10_005116 [Talaromyces amestolkiae]	Ns
437	gene-BHQ10_001728	10.66666667	6.333333333	5.89	3.316666667	0.731179091	0.38282522	1	XP_040730233.1	uncharacterized protein BHQ10_001728 [Talaromyces amestolkiae]	Ns
438	gene-BHQ10_002583	134.6666667	209.3333333	9.333333333	13.65666667	-0.731175301	0.111178583	1	XP_040731088.1	uncharacterized protein BHQ10_002583 [Talaromyces amestolkiae]	Ns
439	gene-BHQ10_006217	30.33333333	48.66666667	2.806666667	4.226666667	-0.730672677	0.256245534	1	XP_040734721.1	uncharacterized protein BHQ10_006217 [Talaromyces amestolkiae]	Ns
440	gene-BHQ10_002708	15.66666667	9.666666667	1.336666667	0.746666667	0.730328276	0.235707836	1	XP_040731213.1	uncharacterized protein BHQ10_002708 [Talaromyces amestolkiae]	Ns
441	gene-BHQ10_002548	112	67	6.616666667	3.556666667	0.729584977	0.307303691	1	XP_040731053.1	uncharacterized protein BHQ10_002548 [Talaromyces amestolkiae]	Ns
442	gene-BHQ10_008214	180.6666667	287.3333333	5.186666667	7.713333333	-0.729582202	0.085552428	1	XP_040736716.1	uncharacterized protein BHQ10_008214 [Talaromyces amestolkiae]	Ns
443	gene-BHQ10_002893	10.33333333	16.33333333	0.736666667	1.103333333	-0.729039316	0.216476296	1	XP_040731397.1	uncharacterized protein BHQ10_002893 [Talaromyces amestolkiae]	Ns
444	gene-BHQ10_009625	117	188	13.61666667	20.26	-0.728811823	0.108662602	1	XP_040738127.1	uncharacterized protein BHQ10_009625 [Talaromyces amestolkiae]	Ns
445	gene-BHQ10_009955	1855	2900.333333	114.3566667	168.77	-0.728694526	0.147527681	1	XP_040738457.1	uncharacterized protein BHQ10_009955 [Talaromyces amestolkiae]	Ns
446	gene-BHQ10_003304	28.33333333	18.66666667	3.023333333	1.753333333	0.72861847	0.220449929	1	XP_040731808.1	uncharacterized protein BHQ10_003304 [Talaromyces amestolkiae]	Ns
447	gene-BHQ10_008871	162.6666667	249	4.023333333	5.73	-0.727487738	0.167984548	1	XP_040737373.1	uncharacterized protein BHQ10_008871 [Talaromyces amestolkiae]	Ns
448	gene-BHQ10_000246	25.33333333	41	4.09	6.23	-0.724275124	0.143174315	1	XP_040728751.1	uncharacterized protein BHQ10_000246 [Talaromyces amestolkiae]	Ns
449	gene-BHQ10_001867	4429.666667	6903.333333	130.0066667	190.9533333	-0.722476526	0.135062801	1	XP_040730372.1	uncharacterized protein BHQ10_001867 [Talaromyces amestolkiae]	Ns
450	gene-BHQ10_010323	87	55	3.28	1.853333333	0.722039475	0.225653531	1	XP_040738825.1	uncharacterized protein BHQ10_010323 [Talaromyces amestolkiae]	Ns
451	gene-BHQ10_006618	81.66666667	124	5.216666667	7.41	-0.721931779	0.166779799	1	XP_040735122.1	uncharacterized protein BHQ10_006618 [Talaromyces amestolkiae]	Ns
452	gene-BHQ10_002490	902.6666667	1397.666667	16.94666667	24.74333333	-0.720971056	0.137221335	1	XP_040730995.1	uncharacterized protein BHQ10_002490 [Talaromyces amestolkiae]	Ns
453	gene-BHQ10_006230	18	30	2.143333333	3.253333333	-0.72091032	0.173665507	1	XP_040734734.1	uncharacterized protein BHQ10_006230 [Talaromyces amestolkiae]	Ns
454	gene-BHQ10_009498	1147	728.6666667	14.68666667	8.413333333	0.720745369	0.099491648	1	XP_040738000.1	uncharacterized protein BHQ10_009498 [Talaromyces amestolkiae]	Ns
455	gene-BHQ10_006263	5578	8849.666667	385.7633333	578.2566667	-0.720667432	0.137649919	1	XP_040734767.1	uncharacterized protein BHQ10_006263 [Talaromyces amestolkiae]	Ns
456	gene-BHQ10_006392	4316.333333	6875	246.97	369.3766667	-0.720438838	0.14505138	1	XP_040734896.1	uncharacterized protein BHQ10_006392 [Talaromyces amestolkiae]	Ns
457	gene-BHQ10_002992	107	169.3333333	31.02333333	47.09	-0.719391057	0.248042302	1	XP_040731496.1	uncharacterized protein BHQ10_002992 [Talaromyces amestolkiae]	Ns
458	gene-BHQ10_008216	1777.666667	2841.666667	188.6166667	284.7233333	-0.718845336	0.198506028	1	XP_040736718.1	uncharacterized protein BHQ10_008216 [Talaromyces amestolkiae]	Ns
459	gene-BHQ10_002031	20	31	4.226666667	6.186666667	-0.718676059	0.187528579	1	XP_040730536.1	uncharacterized protein BHQ10_002031 [Talaromyces amestolkiae]	Ns
460	gene-BHQ10_009365	73	109	4.92	6.853333333	-0.717591166	0.232803485	1	XP_040737867.1	uncharacterized protein BHQ10_009365 [Talaromyces amestolkiae]	Ns
461	gene-BHQ10_000801	727.3333333	1149.666667	208.7566667	311.2866667	-0.717438932	0.071735475	1	XP_002143672.1	Rho GTPase Rho 2, putative [Talaromyces marneffei ATCC 18224]	Ns
462	gene-BHQ10_008650	32.66666667	20.66666667	331.0533333	164.21	0.716719959	0.206927116	1	XP_040737152.1	uncharacterized protein BHQ10_008650 [Talaromyces amestolkiae]	Ns
463	gene-BHQ10_003318	6.666666667	11	0.383333333	0.576666667	-0.716645652	0.279030729	1	XP_040731822.1	uncharacterized protein BHQ10_003318 [Talaromyces amestolkiae]	Ns
464	gene-BHQ10_010020	968	1543.333333	109.42	165.9433333	-0.716183291	0.218368844	1	XP_040738522.1	uncharacterized protein BHQ10_010020 [Talaromyces amestolkiae]	Ns
465	gene-BHQ10_000318	26	47	1.886666667	2.983333333	-0.715474598	0.269694024	1	XP_040728823.1	uncharacterized protein BHQ10_000318 [Talaromyces amestolkiae]	Ns
466	gene-BHQ10_006200	38	60	2.94	4.366666667	-0.715296491	0.233618307	1	XP_040734704.1	uncharacterized protein BHQ10_006200 [Talaromyces amestolkiae]	Ns
467	gene-BHQ10_004409	285	425.6666667	18.43666667	25.96333333	-0.715244162	0.143667554	1	XP_040732913.1	uncharacterized protein BHQ10_004409 [Talaromyces amestolkiae]	Ns
468	gene-BHQ10_003594	30.66666667	18.33333333	2.543333333	1.386666667	0.71215113	0.272037207	1	XP_040732098.1	uncharacterized protein BHQ10_003594 [Talaromyces amestolkiae]	Ns
469	gene-BHQ10_005139	41	25.66666667	5.156666667	2.936666667	0.711988912	0.149170932	1	XP_040733643.1	uncharacterized protein BHQ10_005139 [Talaromyces amestolkiae]	Ns
470	gene-BHQ10_006298	7.666666667	13	2.306666667	3.59	-0.711553292	0.308576632	1	XP_040734802.1	uncharacterized protein BHQ10_006298 [Talaromyces amestolkiae]	Ns
471	gene-BHQ10_009466	12.66666667	8	1.08	0.623333333	0.710932525	0.279556863	1	XP_040737968.1	uncharacterized protein BHQ10_009466 [Talaromyces amestolkiae]	Ns
472	gene-BHQ10_002270	1707.333333	2640	192.9766667	281.78	-0.710512108	0.152610135	1	XP_040730775.1	uncharacterized protein BHQ10_002270 [Talaromyces amestolkiae]	Ns
473	gene-BHQ10_000991	602.3333333	985.3333333	55.63	83.52	-0.710103672	0.054749072	1	XP_040729496.1	uncharacterized protein BHQ10_000991 [Talaromyces amestolkiae]	Ns
474	gene-BHQ10_006376	92.33333333	55	21.60333333	12.03	0.7097671	0.181114138	1	XP_040734880.1	uncharacterized protein BHQ10_006376 [Talaromyces amestolkiae]	Ns
475	gene-BHQ10_009749	7	11.33333333	0.686666667	1.05	-0.709480808	0.261850878	1	XP_040738251.1	uncharacterized protein BHQ10_009749 [Talaromyces amestolkiae]	Ns
476	gene-BHQ10_005380	11	6.333333333	0.843333333	0.466666667	0.708964015	0.396837322	1	XP_040733884.1	uncharacterized protein BHQ10_005380 [Talaromyces amestolkiae]	Ns
477	gene-BHQ10_001488	7.333333333	12	0.973333333	1.466666667	-0.708894168	0.279534648	1	XP_040729993.1	uncharacterized protein BHQ10_001488 [Talaromyces amestolkiae]	Ns
478	gene-BHQ10_000404	5118.666667	8039.666667	365.8466667	545.1866667	-0.708704519	0.183190886	1	XP_040728909.1	uncharacterized protein BHQ10_000404 [Talaromyces amestolkiae]	Ns
479	gene-BHQ10_002300	1011.333333	602.6666667	137.2666667	75.07666667	0.70860188	0.104584974	1	XP_040730805.1	uncharacterized protein BHQ10_002300 [Talaromyces amestolkiae]	Ns
480	gene-BHQ10_000369	663.3333333	422.6666667	53.83333333	30.98666667	0.708264702	0.071372405	1	XP_040728874.1	uncharacterized protein BHQ10_000369 [Talaromyces amestolkiae]	Ns
481	gene-BHQ10_001063	11.33333333	7.333333333	0.803333333	0.456666667	0.708175659	0.311991004	1	XP_040729568.1	uncharacterized protein BHQ10_001063 [Talaromyces amestolkiae]	Ns
482	gene-BHQ10_007127	4100.333333	6306.333333	106.4433333	152.47	-0.70783939	0.13826426	1	XP_040735631.1	uncharacterized protein BHQ10_007127 [Talaromyces amestolkiae]	Ns
483	gene-BHQ10_008892	23.66666667	36.66666667	3.326666667	4.913333333	-0.707327186	0.398331541	1	XP_040737394.1	uncharacterized protein BHQ10_008892 [Talaromyces amestolkiae]	Ns
484	gene-BHQ10_008424	28.33333333	17.66666667	2.556666667	1.43	0.705774136	0.280512645	1	XP_040736926.1	uncharacterized protein BHQ10_008424 [Talaromyces amestolkiae]	Ns
485	gene-BHQ10_009116	25.33333333	44.66666667	1.79	2.8	-0.705378078	0.270430871	1	XP_040737618.1	uncharacterized protein BHQ10_009116 [Talaromyces amestolkiae]	Ns
486	gene-BHQ10_004189	188.3333333	281	40.30333333	56.78333333	-0.704122645	0.188711137	1	XP_040732693.1	uncharacterized protein BHQ10_004189 [Talaromyces amestolkiae]	Ns
487	gene-BHQ10_001982	370.6666667	564	27.14333333	39.10666667	-0.703785106	0.118861322	1	XP_040730487.1	uncharacterized protein BHQ10_001982 [Talaromyces amestolkiae]	Ns
488	gene-BHQ10_004711	1135.666667	672.3333333	165.77	92.28666667	0.703099951	0.332234102	1	XP_040733215.1	uncharacterized protein BHQ10_004711 [Talaromyces amestolkiae]	Ns
489	gene-BHQ10_007427	9.333333333	15.33333333	0.696666667	1.04	-0.702852103	0.277872369	1	XP_040735930.1	uncharacterized protein BHQ10_007427 [Talaromyces amestolkiae]	Ns
490	gene-BHQ10_010247	93.66666667	141.3333333	52.95	75.7	-0.702778178	0.230879019	1	XP_040738749.1	uncharacterized protein BHQ10_010247 [Talaromyces amestolkiae]	Ns
491	gene-BHQ10_007491	2009	1279	217.5166667	124.8833333	0.701949023	0.182221459	1	XP_040735994.1	uncharacterized protein BHQ10_007491 [Talaromyces amestolkiae]	Ns
492	gene-BHQ10_003556	11	19.66666667	0.193333333	0.303333333	-0.701885484	0.405189669	1	XP_040732060.1	uncharacterized protein BHQ10_003556 [Talaromyces amestolkiae]	Ns
493	gene-BHQ10_009821	124.6666667	219.6666667	13.29666667	20.71	-0.701348885	0.283799905	1	XP_040738323.1	uncharacterized protein BHQ10_009821 [Talaromyces amestolkiae]	Ns
494	gene-BHQ10_001259	1376.333333	2165.333333	264.2066667	400.3	-0.701001258	0.278669688	1	XP_040729764.1	uncharacterized protein BHQ10_001259 [Talaromyces amestolkiae]	Ns
495	gene-BHQ10_001525	993.3333333	1533	67.79333333	99.91666667	-0.699505034	0.209612195	1	XP_040730030.1	uncharacterized protein BHQ10_001525 [Talaromyces amestolkiae]	Ns
496	gene-BHQ10_009326	212.3333333	325	193.5066667	282.1033333	-0.699068489	0.31872508	1	XP_040737828.1	uncharacterized protein BHQ10_009326 [Talaromyces amestolkiae]	Ns
497	gene-BHQ10_000327	667	421.3333333	79.60666667	46.12666667	0.698834862	0.095507563	1	XP_040728832.1	uncharacterized protein BHQ10_000327 [Talaromyces amestolkiae]	Ns
498	gene-BHQ10_001015	38	58.66666667	11.09	16.13	-0.698079211	0.195808426	1	XP_040729520.1	uncharacterized protein BHQ10_001015 [Talaromyces amestolkiae]	Ns
499	gene-BHQ10_004544	36.66666667	57.66666667	109.04	176.22	-0.698016481	0.246467117	1	XP_040733048.1	uncharacterized protein BHQ10_004544 [Talaromyces amestolkiae]	Ns
500	gene-BHQ10_008907	644.6666667	985	160.98	231.7833333	-0.69658959	0.086524359	1	XP_040737409.1	uncharacterized protein BHQ10_008907 [Talaromyces amestolkiae]	Ns
501	gene-BHQ10_008341	24	15.33333333	1.843333333	1.053333333	0.695283291	0.249463842	1	XP_040736843.1	uncharacterized protein BHQ10_008341 [Talaromyces amestolkiae]	Ns
502	gene-BHQ10_002131	2417.333333	3743	297.0533333	434.9366667	-0.694782447	0.150095124	1	XP_040730636.1	uncharacterized protein BHQ10_002131 [Talaromyces amestolkiae]	Ns
503	gene-BHQ10_002109	78.66666667	48.33333333	13.12	7.446666667	0.694041909	0.117118526	1	XP_040730614.1	uncharacterized protein BHQ10_002109 [Talaromyces amestolkiae]	Ns
504	gene-BHQ10_009249	843.6666667	1329	88.34	131.0833333	-0.692895066	0.154779794	1	XP_040737751.1	uncharacterized protein BHQ10_009249 [Talaromyces amestolkiae]	Ns
505	gene-BHQ10_001976	533	849	36.33666667	52.98666667	-0.692882839	0.093404494	1	XP_040730481.1	uncharacterized protein BHQ10_001976 [Talaromyces amestolkiae]	Ns
506	gene-BHQ10_009572	10	16.66666667	1.516666667	2.3	-0.692530403	0.31107809	1	XP_040738074.1	uncharacterized protein BHQ10_009572 [Talaromyces amestolkiae]	Ns
507	gene-BHQ10_005355	637.3333333	995	45.31666667	67.17333333	-0.69195082	0.196539052	1	XP_040733859.1	uncharacterized protein BHQ10_005355 [Talaromyces amestolkiae]	Ns
508	gene-BHQ10_009579	428.3333333	273	35.96666667	20.78	0.691726349	0.290303294	1	XP_040738081.1	uncharacterized protein BHQ10_009579 [Talaromyces amestolkiae]	Ns
509	gene-BHQ10_001590	35	58.33333333	2.623333333	3.973333333	-0.691697953	0.165597076	1	XP_040730095.1	uncharacterized protein BHQ10_001590 [Talaromyces amestolkiae]	Ns
510	gene-BHQ10_000871	924.6666667	1392	146.1566667	208.4433333	-0.691606982	0.122634874	1	XP_040729376.1	uncharacterized protein BHQ10_000871 [Talaromyces amestolkiae]	Ns
511	gene-BHQ10_003328	634.3333333	964.6666667	86.11	125.4833333	-0.691292628	0.236834762	1	XP_040731832.1	uncharacterized protein BHQ10_003328 [Talaromyces amestolkiae]	Ns
512	gene-BHQ10_002986	594.3333333	923.3333333	21.8	32.07333333	-0.691045035	0.20083118	1	XP_040731490.1	uncharacterized protein BHQ10_002986 [Talaromyces amestolkiae]	Ns
513	gene-BHQ10_009132	333.6666667	209.6666667	17.35666667	9.883333333	0.690565406	0.233843564	1	XP_040737634.1	uncharacterized protein BHQ10_009132 [Talaromyces amestolkiae]	Ns
514	gene-BHQ10_008363	86.33333333	55.33333333	6.633333333	3.803333333	0.689710318	0.168661907	1	XP_040736865.1	uncharacterized protein BHQ10_008363 [Talaromyces amestolkiae]	Ns
515	gene-BHQ10_010108	1805.666667	2754.333333	167.0266667	240.08	-0.688981526	0.14341956	1	XP_040738610.1	uncharacterized protein BHQ10_010108 [Talaromyces amestolkiae]	Ns
516	gene-BHQ10_001498	395	593.3333333	40.82666667	57.94	-0.688565996	0.178239382	1	XP_040730003.1	uncharacterized protein BHQ10_001498 [Talaromyces amestolkiae]	Ns
517	gene-BHQ10_003187	3391.666667	5130.333333	259.6133333	371.4866667	-0.68851088	0.152466225	1	XP_040731691.1	uncharacterized protein BHQ10_003187 [Talaromyces amestolkiae]	Ns
518	gene-BHQ10_000995	545.6666667	852.6666667	15.46666667	22.78666667	-0.688117241	0.160867745	1	XP_040729500.1	uncharacterized protein BHQ10_000995 [Talaromyces amestolkiae]	Ns
519	gene-BHQ10_006048	5251	8002.333333	454.6433333	656.5266667	-0.687516201	0.202049893	1	XP_040734552.1	uncharacterized protein BHQ10_006048 [Talaromyces amestolkiae]	Ns
520	gene-BHQ10_001723	364.6666667	564	11.49666667	16.53666667	-0.686385763	0.073405052	1	XP_040730228.1	uncharacterized protein BHQ10_001723 [Talaromyces amestolkiae]	Ns
521	gene-BHQ10_000682	8598.333333	13312	3009.61	4497.043333	-0.686055619	0.329952583	1	XP_040729187.1	uncharacterized protein BHQ10_000682 [Talaromyces amestolkiae]	Ns
522	gene-BHQ10_002672	1226	1892.666667	129.7433333	190.95	-0.685757149	0.2203459	1	XP_040731177.1	uncharacterized protein BHQ10_002672 [Talaromyces amestolkiae]	Ns
523	gene-BHQ10_007845	17.66666667	27.66666667	2.07	3.043333333	-0.684667074	0.198790086	1	XP_040736348.1	uncharacterized protein BHQ10_007845 [Talaromyces amestolkiae]	Ns
524	gene-BHQ10_000181	355.6666667	535	502.5633333	720.66	-0.683852032	0.217591983	1	XP_040728686.1	uncharacterized protein BHQ10_000181 [Talaromyces amestolkiae]	Ns
525	gene-BHQ10_004627	5091.666667	7771	492.4533333	714.82	-0.683130815	0.129973828	1	XP_040733131.1	uncharacterized protein BHQ10_004627 [Talaromyces amestolkiae]	Ns
526	gene-BHQ10_000740	13.66666667	8.333333333	1.526666667	0.83	0.682226376	0.572780904	1	XP_040729245.1	uncharacterized protein BHQ10_000740 [Talaromyces amestolkiae]	Ns
527	gene-BHQ10_008968	80.33333333	51	3.413333333	2.006666667	0.682218224	0.190694696	1	XP_040737470.1	uncharacterized protein BHQ10_008968 [Talaromyces amestolkiae]	Ns
528	gene-BHQ10_008577	1006.666667	1564.333333	34.12	50.07	-0.681823785	0.154449035	1	XP_040737079.1	uncharacterized protein BHQ10_008577 [Talaromyces amestolkiae]	Ns
529	gene-BHQ10_000898	18.33333333	27.33333333	1.6	2.243333333	-0.681343721	0.286787254	1	XP_040729403.1	uncharacterized protein BHQ10_000898 [Talaromyces amestolkiae]	Ns
530	gene-BHQ10_003887	3191.666667	4858	156.2466667	225.07	-0.680527794	0.165995783	1	XP_040732391.1	uncharacterized protein BHQ10_003887 [Talaromyces amestolkiae]	Ns
531	gene-BHQ10_004664	21.66666667	13.66666667	0.846666667	0.48	0.680485781	0.255253234	1	XP_040733168.1	uncharacterized protein BHQ10_004664 [Talaromyces amestolkiae]	Ns
532	gene-BHQ10_004827	155	231.6666667	16.32	23.01333333	-0.680309725	0.176327586	1	XP_040733331.1	uncharacterized protein BHQ10_004827 [Talaromyces amestolkiae]	Ns
533	gene-BHQ10_002652	3720	5637.333333	383.6666667	546.43	-0.679973901	0.117106892	1	XP_040731157.1	uncharacterized protein BHQ10_002652 [Talaromyces amestolkiae]	Ns
534	gene-BHQ10_007603	374	230	35.34666667	20.55666667	0.679904404	0.342406031	1	XP_040736106.1	uncharacterized protein BHQ10_007603 [Talaromyces amestolkiae]	Ns
535	gene-BHQ10_007537	11	7	1.14	0.646666667	0.679191667	0.390859384	1	XP_040736040.1	uncharacterized protein BHQ10_007537 [Talaromyces amestolkiae]	Ns
536	gene-BHQ10_006831	886	570.3333333	48.09666667	28.13333333	0.677383056	0.108681198	1	XP_040735335.1	uncharacterized protein BHQ10_006831 [Talaromyces amestolkiae]	Ns
537	gene-BHQ10_000300	11	18	1.356666667	2.013333333	-0.676705253	0.368906581	1	XP_040728805.1	uncharacterized protein BHQ10_000300 [Talaromyces amestolkiae]	Ns
538	gene-BHQ10_001405	10	16.66666667	1.023333333	1.516666667	-0.675577136	0.43804723	1	XP_040729910.1	uncharacterized protein BHQ10_001405 [Talaromyces amestolkiae]	Ns
539	gene-BHQ10_003779	6.333333333	9.666666667	2.236666667	3.286666667	-0.675214256	0.346140443	1	XP_040732283.1	uncharacterized protein BHQ10_003779 [Talaromyces amestolkiae]	Ns
540	gene-BHQ10_002657	1126	1670.666667	192.2166667	271.4233333	-0.674105331	0.136876471	1	XP_040731162.1	uncharacterized protein BHQ10_002657 [Talaromyces amestolkiae]	Ns
541	gene-BHQ10_008811	9	5.666666667	11.15	6.54	0.672598507	0.441075478	1	XP_040737313.1	uncharacterized protein BHQ10_008811 [Talaromyces amestolkiae]	Ns
542	gene-BHQ10_009028	682	1051.333333	73.51666667	107.9966667	-0.671313933	0.22108684	1	XP_040737530.1	uncharacterized protein BHQ10_009028 [Talaromyces amestolkiae]	Ns
543	gene-BHQ10_002140	41	63	594.51	833.5633333	-0.670806641	0.23813326	1	XP_040730645.1	uncharacterized protein BHQ10_002140 [Talaromyces amestolkiae]	Ns
544	gene-BHQ10_008602	36.66666667	22.66666667	2.573333333	1.483333333	0.670278278	0.24410427	1	XP_040737104.1	uncharacterized protein BHQ10_008602 [Talaromyces amestolkiae]	Ns
545	gene-BHQ10_009425	333.3333333	509.6666667	369.4066667	531.5966667	-0.670224432	0.087432147	1	XP_040737927.1	uncharacterized protein BHQ10_009425 [Talaromyces amestolkiae]	Ns
546	gene-BHQ10_009228	46	30.66666667	3.966666667	2.343333333	0.670190615	0.263582932	1	XP_040737730.1	uncharacterized protein BHQ10_009228 [Talaromyces amestolkiae]	Ns
547	gene-BHQ10_004300	36.66666667	59	9.596666667	14.18	-0.669115919	0.160172301	1	XP_040732804.1	uncharacterized protein BHQ10_004300 [Talaromyces amestolkiae]	Ns
548	gene-BHQ10_003218	15.33333333	24	1.176666667	1.703333333	-0.668945953	0.19639107	1	XP_040731722.1	uncharacterized protein BHQ10_003218 [Talaromyces amestolkiae]	Ns
549	gene-BHQ10_001426	611.6666667	934.3333333	35.75666667	51.5	-0.668732097	0.119312893	1	XP_040729931.1	uncharacterized protein BHQ10_001426 [Talaromyces amestolkiae]	Ns
550	gene-BHQ10_004225	138	205.3333333	48.50333333	69.06666667	-0.668275545	0.212257318	1	XP_040732729.1	uncharacterized protein BHQ10_004225 [Talaromyces amestolkiae]	Ns
551	gene-BHQ10_008682	17	28	1.426666667	2.12	-0.667812527	0.265246477	1	XP_040737184.1	uncharacterized protein BHQ10_008682 [Talaromyces amestolkiae]	Ns
552	gene-BHQ10_008586	22	32.33333333	0.273333333	0.38	-0.667350179	0.318412608	1	XP_040737088.1	uncharacterized protein BHQ10_008586 [Talaromyces amestolkiae]	Ns
553	gene-BHQ10_004727	284	425.3333333	568.9466667	835.3333333	-0.667218423	0.442997928	1	XP_040733231.1	uncharacterized protein BHQ10_004727 [Talaromyces amestolkiae]	Ns
554	gene-BHQ10_001521	627.3333333	938.3333333	539.6866667	763.58	-0.667188967	0.097531839	1	XP_040730026.1	uncharacterized protein BHQ10_001521 [Talaromyces amestolkiae]	Ns
555	gene-BHQ10_001988	95	62	9.743333333	5.786666667	0.66536474	0.337729303	1	XP_040730493.1	uncharacterized protein BHQ10_001988 [Talaromyces amestolkiae]	Ns
556	gene-BHQ10_008392	46.33333333	72.66666667	4.61	6.61	-0.66531885	0.17544621	1	XP_040736894.1	uncharacterized protein BHQ10_008392 [Talaromyces amestolkiae]	Ns
557	gene-BHQ10_006752	365	555.3333333	51.71333333	75.52666667	-0.664570377	0.283703734	1	XP_040735256.1	uncharacterized protein BHQ10_006752 [Talaromyces amestolkiae]	Ns
558	gene-BHQ10_007841	921.3333333	1382.666667	54.41	77.8	-0.664323413	0.209876393	1	XP_040736344.1	uncharacterized protein BHQ10_007841 [Talaromyces amestolkiae]	Ns
559	gene-BHQ10_002632	66	97.33333333	12.97333333	18.63333333	-0.663864574	0.261263914	1	XP_040731137.1	uncharacterized protein BHQ10_002632 [Talaromyces amestolkiae]	Ns
560	gene-BHQ10_002236	11287.33333	17116	325.02	464.8166667	-0.66358518	0.216813037	1	XP_040730741.1	uncharacterized protein BHQ10_002236 [Talaromyces amestolkiae]	Ns
561	gene-BHQ10_008588	155.6666667	99.66666667	13.03333333	7.633333333	0.663418649	0.196690939	1	XP_040737090.1	uncharacterized protein BHQ10_008588 [Talaromyces amestolkiae]	Ns
562	gene-BHQ10_004393	96	138.3333333	7.62	10.38333333	-0.662398958	0.304230051	1	XP_040732897.1	uncharacterized protein BHQ10_004393 [Talaromyces amestolkiae]	Ns
563	gene-BHQ10_009525	45.66666667	29.66666667	4.253333333	2.506666667	0.662182722	0.256992368	1	XP_040738027.1	uncharacterized protein BHQ10_009525 [Talaromyces amestolkiae]	Ns
564	gene-BHQ10_009149	12.33333333	7.333333333	1.813333333	1.02	0.661891875	0.481473548	1	XP_040737651.1	uncharacterized protein BHQ10_009149 [Talaromyces amestolkiae]	Ns
565	gene-BHQ10_006753	399.6666667	611.3333333	41.31666667	58.71666667	-0.661882725	0.112158462	1	XP_040735257.1	uncharacterized protein BHQ10_006753 [Talaromyces amestolkiae]	Ns
566	gene-BHQ10_002420	151.6666667	226	44.05333333	63.09666667	-0.661413612	0.304308438	1	XP_040730925.1	uncharacterized protein BHQ10_002420 [Talaromyces amestolkiae]	Ns
567	gene-BHQ10_001386	13.66666667	20.66666667	5.47	7.66	-0.660055129	0.293357377	1	XP_040729891.1	uncharacterized protein BHQ10_001386 [Talaromyces amestolkiae]	Ns
568	gene-BHQ10_006333	4434.333333	6649.666667	478.4633333	680.0266667	-0.659569254	0.186984755	1	XP_040734837.1	uncharacterized protein BHQ10_006333 [Talaromyces amestolkiae]	Ns
569	gene-BHQ10_006097	11.66666667	7.333333333	0.973333333	0.573333333	0.658283171	0.315637083	1	XP_040734601.1	uncharacterized protein BHQ10_006097 [Talaromyces amestolkiae]	Ns
570	gene-BHQ10_001373	34.66666667	53.33333333	3.223333333	4.68	-0.658241768	0.20041727	1	XP_040729878.1	uncharacterized protein BHQ10_001373 [Talaromyces amestolkiae]	Ns
571	gene-BHQ10_003937	1163.666667	1738	56.14	80.03333333	-0.657979417	0.223723436	1	XP_040732441.1	uncharacterized protein BHQ10_003937 [Talaromyces amestolkiae]	Ns
572	gene-BHQ10_000735	53.33333333	78	3.28	4.536666667	-0.657912107	0.329098445	1	XP_040729240.1	uncharacterized protein BHQ10_000735 [Talaromyces amestolkiae]	Ns
573	gene-BHQ10_007912	264.3333333	396.6666667	11.55333333	16.4	-0.657104048	0.188752905	1	XP_040736415.1	uncharacterized protein BHQ10_007912 [Talaromyces amestolkiae]	Ns
574	gene-BHQ10_001429	855	1301	720.7833333	1031.683333	-0.656657108	0.11842969	1	XP_040729934.1	uncharacterized protein BHQ10_001429 [Talaromyces amestolkiae]	Ns
575	gene-BHQ10_000919	8.333333333	13	5.813333333	8.473333333	-0.655807568	0.379200498	1	XP_040729424.1	uncharacterized protein BHQ10_000919 [Talaromyces amestolkiae]	Ns
576	gene-BHQ10_008518	2291.333333	3456.666667	204.9466667	293.8533333	-0.655742759	0.202269154	1	XP_040737020.1	uncharacterized protein BHQ10_008518 [Talaromyces amestolkiae]	Ns
577	gene-BHQ10_006590	26	16.33333333	1.55	0.876666667	0.654858854	0.439660509	1	XP_040735094.1	uncharacterized protein BHQ10_006590 [Talaromyces amestolkiae]	Ns
578	gene-BHQ10_007246	1694.666667	2540.333333	570.0233333	805.8166667	-0.654455942	0.162253991	1	XP_040735750.1	uncharacterized protein BHQ10_007246 [Talaromyces amestolkiae]	Ns
579	gene-BHQ10_007535	60	39.33333333	9.066666667	5.356666667	0.653986483	0.219561594	1	XP_040736038.1	uncharacterized protein BHQ10_007535 [Talaromyces amestolkiae]	Ns
580	gene-BHQ10_007002	1237.666667	837	177.2733333	107.88	0.653745017	0.088849461	1	XP_040735506.1	uncharacterized protein BHQ10_007002 [Talaromyces amestolkiae]	Ns
581	gene-BHQ10_004349	9.333333333	15.33333333	1.436666667	2.14	-0.653730099	0.313804978	1	XP_040732853.1	uncharacterized protein BHQ10_004349 [Talaromyces amestolkiae]	Ns
582	gene-BHQ10_000075	952.6666667	1427.333333	83.00333333	119.0866667	-0.653521905	0.252830475	1	XP_040728580.1	uncharacterized protein BHQ10_000075 [Talaromyces amestolkiae]	Ns
583	gene-BHQ10_008954	49	31.66666667	2.746666667	1.603333333	0.653494015	0.261166686	1	XP_040737456.1	uncharacterized protein BHQ10_008954 [Talaromyces amestolkiae]	Ns
584	gene-BHQ10_006260	218	141.3333333	4.646666667	2.696666667	0.651621212	0.277826797	1	XP_040734764.1	uncharacterized protein BHQ10_006260 [Talaromyces amestolkiae]	Ns
585	gene-BHQ10_001620	46	71	4.56	6.52	-0.651533354	0.143941298	1	XP_040730125.1	uncharacterized protein BHQ10_001620 [Talaromyces amestolkiae]	Ns
586	gene-BHQ10_003524	5388.666667	3280.666667	595.1633333	334.5933333	0.65063719	0.155744261	1	XP_040732028.1	uncharacterized protein BHQ10_003524 [Talaromyces amestolkiae]	Ns
587	gene-BHQ10_001570	236.6666667	347.6666667	25.11333333	35.28333333	-0.650240118	0.342840315	1	XP_040730075.1	uncharacterized protein BHQ10_001570 [Talaromyces amestolkiae]	Ns
588	gene-BHQ10_004482	281	439.6666667	30.91666667	45.43666667	-0.650160822	0.124107672	1	XP_040732986.1	uncharacterized protein BHQ10_004482 [Talaromyces amestolkiae]	Ns
589	gene-BHQ10_001997	522.3333333	331.6666667	61.74	37.53333333	0.650118376	0.479798888	1	XP_040730502.1	uncharacterized protein BHQ10_001997 [Talaromyces amestolkiae]	Ns
590	gene-BHQ10_007214	141.3333333	217	79.97666667	115.0566667	-0.649804026	0.181619359	1	XP_040735718.1	uncharacterized protein BHQ10_007214 [Talaromyces amestolkiae]	Ns
591	gene-BHQ10_004752	8.666666667	5.666666667	73.26666667	41.15666667	0.649757031	0.394314645	1	KAF3407138.1	hypothetical protein DPV78_001499 [Talaromyces pinophilus]	Ns
592	gene-BHQ10_002824	85.33333333	54.66666667	3.353333333	1.97	0.649717291	0.134212857	1	XP_040731328.1	uncharacterized protein BHQ10_002824 [Talaromyces amestolkiae]	Ns
593	gene-BHQ10_004163	2216	3309.333333	121.5433333	173.2566667	-0.649636756	0.268668677	1	XP_040732667.1	uncharacterized protein BHQ10_004163 [Talaromyces amestolkiae]	Ns
594	gene-BHQ10_002710	105.6666667	69.66666667	4.67	2.76	0.648219005	0.167961055	1	XP_040731215.1	uncharacterized protein BHQ10_002710 [Talaromyces amestolkiae]	Ns
595	gene-BHQ10_009057	457.3333333	665	40.70666667	55.42333333	-0.647413855	0.135007354	1	XP_040737559.1	uncharacterized protein BHQ10_009057 [Talaromyces amestolkiae]	Ns
596	gene-BHQ10_002195	7.333333333	11	1.506666667	2.186666667	-0.6467543	0.358558343	1	XP_040730700.1	uncharacterized protein BHQ10_002195 [Talaromyces amestolkiae]	Ns
597	gene-BHQ10_001045	59.66666667	38.33333333	6.53	3.863333333	0.646661512	0.191932462	1	XP_040729550.1	uncharacterized protein BHQ10_001045 [Talaromyces amestolkiae]	Ns
598	gene-BHQ10_007523	24	16	1.246666667	0.756666667	0.645277801	0.236956523	1	XP_040736026.1	uncharacterized protein BHQ10_007523 [Talaromyces amestolkiae]	Ns
599	gene-BHQ10_007156	463	681.3333333	64.85666667	90.61666667	-0.645256011	0.183206108	1	XP_040735660.1	uncharacterized protein BHQ10_007156 [Talaromyces amestolkiae]	Ns
600	gene-BHQ10_000316	95.66666667	64.66666667	1.823333333	1.1	0.644865051	0.240694378	1	XP_040728821.1	uncharacterized protein BHQ10_000316 [Talaromyces amestolkiae]	Ns
601	gene-BHQ10_002336	819.6666667	1242.666667	56.23666667	80.66333333	-0.644510451	0.363751121	1	XP_040730841.1	uncharacterized protein BHQ10_002336 [Talaromyces amestolkiae]	Ns
602	gene-BHQ10_004243	515.6666667	765.6666667	38.63333333	54.52	-0.644374609	0.238396515	1	XP_040732747.1	uncharacterized protein BHQ10_004243 [Talaromyces amestolkiae]	Ns
603	gene-BHQ10_003282	101.6666667	66.33333333	7.846666667	4.676666667	0.644216124	0.157572283	1	XP_040731786.1	uncharacterized protein BHQ10_003282 [Talaromyces amestolkiae]	Ns
604	gene-BHQ10_003680	6.333333333	10	0.8	1.163333333	-0.64417243	0.341671426	1	XP_040732184.1	uncharacterized protein BHQ10_003680 [Talaromyces amestolkiae]	Ns
605	gene-BHQ10_007612	21.66666667	14	1.786666667	1.04	0.643907933	0.281377326	1	XP_040736115.1	uncharacterized protein BHQ10_007612 [Talaromyces amestolkiae]	Ns
606	gene-BHQ10_004242	7	10.66666667	1.466666667	2.103333333	-0.6432931	0.333103146	1	XP_040732746.1	uncharacterized protein BHQ10_004242 [Talaromyces amestolkiae]	Ns
607	gene-BHQ10_008832	175	111.3333333	4.143333333	2.436666667	0.642673899	0.198240365	1	XP_040737334.1	uncharacterized protein BHQ10_008832 [Talaromyces amestolkiae]	Ns
608	gene-BHQ10_004992	116	77.66666667	7.67	4.61	0.642028409	0.358410035	1	XP_040733496.1	uncharacterized protein BHQ10_004992 [Talaromyces amestolkiae]	Ns
609	gene-BHQ10_004213	24.66666667	16.66666667	3.493333333	2.123333333	0.641815082	0.334464192	1	XP_040732717.1	uncharacterized protein BHQ10_004213 [Talaromyces amestolkiae]	Ns
610	gene-BHQ10_009506	1681.333333	1124	55.16	33.26	0.641391171	0.231094287	1	XP_040738008.1	uncharacterized protein BHQ10_009506 [Talaromyces amestolkiae]	Ns
611	gene-BHQ10_000012	1510.666667	2282.666667	476.9566667	684.1	-0.641027723	0.270126893	1	XP_040728517.1	uncharacterized protein BHQ10_000012 [Talaromyces amestolkiae]	Ns
612	gene-BHQ10_007450	34.33333333	53.66666667	2.23	3.2	-0.64044193	0.188807403	1	XP_040735953.1	uncharacterized protein BHQ10_007450 [Talaromyces amestolkiae]	Ns
613	gene-BHQ10_007020	1827.333333	2741.333333	66.13666667	92.77666667	-0.638998674	0.15720264	1	XP_040735524.1	uncharacterized protein BHQ10_007020 [Talaromyces amestolkiae]	Ns
614	gene-BHQ10_007413	2191.666667	3343.666667	145.98	210.7333333	-0.6387006	0.200943681	1	XP_040735916.1	uncharacterized protein BHQ10_007413 [Talaromyces amestolkiae]	Ns
615	gene-BHQ10_002924	190	278.3333333	23.53333333	32.83666667	-0.638659855	0.254160324	1	XP_040731428.1	uncharacterized protein BHQ10_002924 [Talaromyces amestolkiae]	Ns
616	gene-BHQ10_005587	12.66666667	20	1.036666667	1.486666667	-0.638563141	0.31222148	1	XP_040734091.1	uncharacterized protein BHQ10_005587 [Talaromyces amestolkiae]	Ns
617	gene-BHQ10_009158	1125.666667	1654.333333	1367.73	1900.35	-0.638294556	0.190668468	1	XP_002152544.1	translation initiation factor SUI1, putative [Talaromyces marneffei ATCC 18224]	Ns
618	gene-BHQ10_007289	1997.666667	2936.333333	565.21	793.7533333	-0.638193763	0.146077378	1	XP_040735793.1	uncharacterized protein BHQ10_007289 [Talaromyces amestolkiae]	Ns
619	gene-BHQ10_006291	352.3333333	521	222.57	308.3433333	-0.638162896	0.142476161	1	XP_040734795.1	uncharacterized protein BHQ10_006291 [Talaromyces amestolkiae]	Ns
620	gene-BHQ10_003354	157	240.6666667	14.07	19.81	-0.637788599	0.16986209	1	XP_040731858.1	uncharacterized protein BHQ10_003354 [Talaromyces amestolkiae]	Ns
621	gene-BHQ10_007052	24.66666667	42	6.15	9.413333333	-0.637772027	0.291796819	1	XP_040735556.1	uncharacterized protein BHQ10_007052 [Talaromyces amestolkiae]	Ns
622	gene-BHQ10_008421	71.33333333	112.3333333	10.89666667	15.5	-0.637406405	0.250050829	1	XP_040736923.1	uncharacterized protein BHQ10_008421 [Talaromyces amestolkiae]	Ns
623	gene-BHQ10_000457	3086	4681	304.5	439.68	-0.636506799	0.238029074	1	XP_040728962.1	uncharacterized protein BHQ10_000457 [Talaromyces amestolkiae]	Ns
624	gene-BHQ10_001617	985.3333333	1455.666667	284.4733333	393.59	-0.636337919	0.103690535	1	XP_040730122.1	uncharacterized protein BHQ10_001617 [Talaromyces amestolkiae]	Ns
625	gene-BHQ10_003518	20	29.33333333	23.4	33.06666667	-0.636172337	0.356737043	1	XP_040732022.1	uncharacterized protein BHQ10_003518 [Talaromyces amestolkiae]	Ns
626	gene-BHQ10_001383	87	56	14.15	8.356666667	0.635092273	0.146599397	1	XP_040729888.1	uncharacterized protein BHQ10_001383 [Talaromyces amestolkiae]	Ns
627	gene-BHQ10_005474	321.6666667	544.6666667	10.28	15.35333333	-0.634311414	0.305153075	1	XP_040733978.1	uncharacterized protein BHQ10_005474 [Talaromyces amestolkiae]	Ns
628	gene-BHQ10_002184	1203.666667	1798.333333	69.8	99.05666667	-0.634024742	0.243568312	1	XP_040730689.1	uncharacterized protein BHQ10_002184 [Talaromyces amestolkiae]	Ns
629	gene-BHQ10_002523	2358.333333	3452.666667	76.23666667	105.27	-0.633601857	0.210666853	1	XP_040731028.1	uncharacterized protein BHQ10_002523 [Talaromyces amestolkiae]	Ns
630	gene-BHQ10_002996	585.3333333	863	46.89333333	66.11333333	-0.633511621	0.297004496	1	XP_040731500.1	uncharacterized protein BHQ10_002996 [Talaromyces amestolkiae]	Ns
631	gene-BHQ10_004337	51	32	1.233333333	0.73	0.633382507	0.223648312	1	XP_040732841.1	uncharacterized protein BHQ10_004337 [Talaromyces amestolkiae]	Ns
632	gene-BHQ10_009914	549	813	42.79333333	59.60666667	-0.633064628	0.121808303	1	XP_040738416.1	uncharacterized protein BHQ10_009914 [Talaromyces amestolkiae]	Ns
633	gene-BHQ10_002931	152	226.6666667	15.44666667	21.55	-0.6324013	0.129226785	1	XP_040731435.1	uncharacterized protein BHQ10_002931 [Talaromyces amestolkiae]	Ns
634	gene-BHQ10_008897	1199	1743.333333	536.9066667	736.7266667	-0.6314239	0.139326595	1	XP_040737399.1	uncharacterized protein BHQ10_008897 [Talaromyces amestolkiae]	Ns
635	gene-BHQ10_002227	1194	1796.333333	57.8	82.36666667	-0.631324316	0.213016898	1	XP_040730732.1	uncharacterized protein BHQ10_002227 [Talaromyces amestolkiae]	Ns
636	gene-BHQ10_004221	281.6666667	174	44.53	25.8	0.631287726	0.137686584	1	XP_040732725.1	uncharacterized protein BHQ10_004221 [Talaromyces amestolkiae]	Ns
637	gene-BHQ10_009999	22	33	1.873333333	2.603333333	-0.631180123	0.228462323	1	XP_040738501.1	uncharacterized protein BHQ10_009999 [Talaromyces amestolkiae]	Ns
638	gene-BHQ10_003948	29.33333333	44	0.973333333	1.333333333	-0.631115048	0.263807596	1	XP_040732452.1	uncharacterized protein BHQ10_003948 [Talaromyces amestolkiae]	Ns
639	gene-BHQ10_008862	318	464.6666667	1105.793333	1515.09	-0.630535667	0.277125352	1	XP_040737364.1	uncharacterized protein BHQ10_008862 [Talaromyces amestolkiae]	Ns
640	gene-BHQ10_007607	156	99	22.60666667	13.52666667	0.630301095	0.447358883	1	XP_040736110.1	uncharacterized protein BHQ10_007607 [Talaromyces amestolkiae]	Ns
641	gene-BHQ10_005274	1147.333333	1713.333333	49.89666667	70.77	-0.629797541	0.230377018	1	XP_040733778.1	uncharacterized protein BHQ10_005274 [Talaromyces amestolkiae]	Ns
642	gene-BHQ10_008066	137.3333333	205	136.4733333	192.3566667	-0.629291991	0.251610983	1	XP_040736569.1	uncharacterized protein BHQ10_008066 [Talaromyces amestolkiae]	Ns
643	gene-BHQ10_010326	76.66666667	115	8.41	11.75	-0.628998476	0.141697702	1	XP_040738828.1	uncharacterized protein BHQ10_010326 [Talaromyces amestolkiae]	Ns
644	gene-BHQ10_006176	492	702	11.48666667	15.37	-0.628702508	0.184022907	1	XP_040734680.1	uncharacterized protein BHQ10_006176 [Talaromyces amestolkiae]	Ns
645	gene-BHQ10_003928	1052.333333	1572.666667	44.91	63.93	-0.628292817	0.249435673	1	XP_040732432.1	uncharacterized protein BHQ10_003928 [Talaromyces amestolkiae]	Ns
646	gene-BHQ10_005890	4104	6715	395.33	576.5066667	-0.628237476	0.274538	1	XP_040734394.1	uncharacterized protein BHQ10_005890 [Talaromyces amestolkiae]	Ns
647	gene-BHQ10_004192	10	15.66666667	3.773333333	5.436666667	-0.628178695	0.349353922	1	XP_040732696.1	uncharacterized protein BHQ10_004192 [Talaromyces amestolkiae]	Ns
648	gene-BHQ10_005240	12.33333333	8	2.5	1.516666667	0.628030677	0.348272562	1	XP_040733744.1	uncharacterized protein BHQ10_005240 [Talaromyces amestolkiae]	Ns
649	gene-BHQ10_006737	74.33333333	47.33333333	14.68333333	8.623333333	0.627903046	0.182006635	1	XP_040735241.1	uncharacterized protein BHQ10_006737 [Talaromyces amestolkiae]	Ns
650	gene-BHQ10_007665	26.66666667	39.33333333	3.55	4.966666667	-0.627824455	0.309818409	1	XP_040736168.1	uncharacterized protein BHQ10_007665 [Talaromyces amestolkiae]	Ns
651	gene-BHQ10_001948	24.66666667	37	2.716666667	3.746666667	-0.62754729	0.25681514	1	XP_040730453.1	uncharacterized protein BHQ10_001948 [Talaromyces amestolkiae]	Ns
652	gene-BHQ10_002366	190	273.6666667	14.84333333	20.10666667	-0.627206606	0.194385113	1	XP_040730871.1	uncharacterized protein BHQ10_002366 [Talaromyces amestolkiae]	Ns
653	gene-BHQ10_003709	4.666666667	6.666666667	0.216666667	0.286666667	-0.62636888	0.546116484	1	XP_040732213.1	uncharacterized protein BHQ10_003709 [Talaromyces amestolkiae]	Ns
654	gene-BHQ10_004547	740.3333333	1091.333333	53.94333333	75.18666667	-0.626039383	0.232343083	1	XP_040733051.1	uncharacterized protein BHQ10_004547 [Talaromyces amestolkiae]	Ns
655	gene-BHQ10_009411	12	8	1.153333333	0.703333333	0.625781495	0.409275114	1	XP_040737913.1	uncharacterized protein BHQ10_009411 [Talaromyces amestolkiae]	Ns
656	gene-BHQ10_007678	706.3333333	1046.666667	106.9533333	151.1633333	-0.625400448	0.25314169	1	XP_040736181.1	uncharacterized protein BHQ10_007678 [Talaromyces amestolkiae]	Ns
657	gene-BHQ10_003672	33.33333333	50.33333333	4.863333333	6.756666667	-0.6253375	0.246078574	1	XP_040732176.1	uncharacterized protein BHQ10_003672 [Talaromyces amestolkiae]	Ns
658	gene-BHQ10_001811	1566.333333	2292	337.3166667	462.78	-0.625249977	0.140061529	1	XP_040730316.1	uncharacterized protein BHQ10_001811 [Talaromyces amestolkiae]	Ns
659	gene-BHQ10_006085	359.6666667	246.3333333	8.613333333	5.303333333	0.624100363	0.180558804	1	XP_040734589.1	uncharacterized protein BHQ10_006085 [Talaromyces amestolkiae]	Ns
660	gene-BHQ10_002867	1232.666667	1815.333333	54.37666667	75.48666667	-0.623821388	0.208285593	1	XP_040731371.1	uncharacterized protein BHQ10_002867 [Talaromyces amestolkiae]	Ns
661	gene-BHQ10_001048	43.66666667	28.66666667	5.483333333	3.273333333	0.623637006	0.225285647	1	XP_040729553.1	uncharacterized protein BHQ10_001048 [Talaromyces amestolkiae]	Ns
662	gene-BHQ10_007617	61.66666667	100.6666667	7.986666667	11.78666667	-0.623272808	0.214001153	1	XP_040736120.1	uncharacterized protein BHQ10_007617 [Talaromyces amestolkiae]	Ns
663	gene-BHQ10_004608	72.33333333	46.66666667	7.073333333	4.226666667	0.623139821	0.213132273	1	XP_040733112.1	uncharacterized protein BHQ10_004608 [Talaromyces amestolkiae]	Ns
664	gene-BHQ10_002374	129	184.3333333	8.326666667	11.24	-0.623137693	0.210292051	1	XP_040730879.1	uncharacterized protein BHQ10_002374 [Talaromyces amestolkiae]	Ns
665	gene-BHQ10_004022	164	110	10.69666667	6.433333333	0.622684523	0.370118636	1	XP_040732526.1	uncharacterized protein BHQ10_004022 [Talaromyces amestolkiae]	Ns
666	gene-BHQ10_001150	1461.333333	957.3333333	468.73	286.3566667	0.622679918	0.225807645	1	XP_040729655.1	uncharacterized protein BHQ10_001150 [Talaromyces amestolkiae]	Ns
667	gene-BHQ10_005255	166.3333333	244	21.01333333	28.9	-0.622307929	0.195817611	1	XP_040733759.1	uncharacterized protein BHQ10_005255 [Talaromyces amestolkiae]	Ns
668	gene-BHQ10_005261	625	913	429.61	589.4633333	-0.621730688	0.136331199	1	XP_040733765.1	uncharacterized protein BHQ10_005261 [Talaromyces amestolkiae]	Ns
669	gene-BHQ10_002224	185.6666667	267	23.49	31.69	-0.62163344	0.178444536	1	XP_040730729.1	uncharacterized protein BHQ10_002224 [Talaromyces amestolkiae]	Ns
670	gene-BHQ10_008757	5953.666667	8780	240.12	335.2466667	-0.621103915	0.225189179	1	XP_040737259.1	uncharacterized protein BHQ10_008757 [Talaromyces amestolkiae]	Ns
671	gene-BHQ10_003507	31.33333333	21.33333333	2.7	1.67	0.62084657	0.22723917	1	XP_040732011.1	uncharacterized protein BHQ10_003507 [Talaromyces amestolkiae]	Ns
672	gene-BHQ10_008909	165.3333333	261.6666667	16.98	24.58666667	-0.620507701	0.120559037	1	XP_040737411.1	uncharacterized protein BHQ10_008909 [Talaromyces amestolkiae]	Ns
673	gene-BHQ10_001717	3422	5191.666667	201.83	280.3533333	-0.620321856	0.176305958	1	XP_040730222.1	uncharacterized protein BHQ10_001717 [Talaromyces amestolkiae]	Ns
674	gene-BHQ10_007030	84.33333333	56.33333333	12.72333333	7.793333333	0.620187262	0.224888035	1	XP_040735534.1	uncharacterized protein BHQ10_007030 [Talaromyces amestolkiae]	Ns
675	gene-BHQ10_003807	13	8.666666667	1.303333333	0.77	0.619978011	0.465404559	1	XP_040732311.1	uncharacterized protein BHQ10_003807 [Talaromyces amestolkiae]	Ns
676	gene-BHQ10_001120	1107	1615.333333	75.45	102.9166667	-0.619214159	0.12381197	1	XP_040729625.1	uncharacterized protein BHQ10_001120 [Talaromyces amestolkiae]	Ns
677	gene-BHQ10_001285	65.66666667	93.66666667	7.65	10.15	-0.618511842	0.265043352	1	XP_040729790.1	uncharacterized protein BHQ10_001285 [Talaromyces amestolkiae]	Ns
678	gene-BHQ10_008240	9647.333333	6279.333333	136.0866667	83.03	0.618493943	0.203352672	1	XP_040736742.1	uncharacterized protein BHQ10_008240 [Talaromyces amestolkiae]	Ns
679	gene-BHQ10_007443	28.33333333	19.33333333	2.333333333	1.413333333	0.61837527	0.422311071	1	XP_040735946.1	uncharacterized protein BHQ10_007443 [Talaromyces amestolkiae]	Ns
680	gene-BHQ10_000478	629	949.6666667	32.81666667	46.7	-0.617386021	0.202566963	1	XP_040728983.1	uncharacterized protein BHQ10_000478 [Talaromyces amestolkiae]	Ns
681	gene-BHQ10_003753	232.3333333	341.3333333	16.17333333	22.53	-0.617340791	0.237651029	1	XP_040732257.1	uncharacterized protein BHQ10_003753 [Talaromyces amestolkiae]	Ns
682	gene-BHQ10_005306	835	1211.666667	426.02	582.6433333	-0.616408993	0.143184207	1	XP_020119592.1	40S ribosomal protein S13 [Talaromyces atroroseus]	Ns
683	gene-BHQ10_005744	8.666666667	6	1.176666667	0.713333333	0.616281324	0.461386353	1	XP_040734248.1	uncharacterized protein BHQ10_005744 [Talaromyces amestolkiae]	Ns
684	gene-BHQ10_008225	27.66666667	18	3.1	1.863333333	0.615387632	0.280282872	1	XP_040736727.1	uncharacterized protein BHQ10_008225 [Talaromyces amestolkiae]	Ns
685	gene-BHQ10_001810	342	504.6666667	37.69333333	51.88	-0.614673238	0.144738188	1	XP_040730315.1	uncharacterized protein BHQ10_001810 [Talaromyces amestolkiae]	Ns
686	gene-BHQ10_008562	879.3333333	1282.333333	66.67	92.94	-0.614553599	0.29340222	1	XP_040737064.1	uncharacterized protein BHQ10_008562 [Talaromyces amestolkiae]	Ns
687	gene-BHQ10_002163	1225	1814.333333	283.18	397.3266667	-0.614008159	0.209492228	1	XP_040730668.1	uncharacterized protein BHQ10_002163 [Talaromyces amestolkiae]	Ns
688	gene-BHQ10_000707	1600	2321.333333	57.81666667	79.08	-0.613810432	0.147744729	1	XP_040729212.1	uncharacterized protein BHQ10_000707 [Talaromyces amestolkiae]	Ns
689	gene-BHQ10_005992	425.6666667	632	55.59	78.29666667	-0.613773322	0.155466913	1	XP_040734496.1	uncharacterized protein BHQ10_005992 [Talaromyces amestolkiae]	Ns
690	gene-BHQ10_006510	471.6666667	685.6666667	140.3966667	191.7866667	-0.613098482	0.119676638	1	XP_040735014.1	uncharacterized protein BHQ10_006510 [Talaromyces amestolkiae]	Ns
691	gene-BHQ10_009859	229.6666667	332	25.28333333	34.27	-0.613025532	0.154225438	1	XP_040738361.1	uncharacterized protein BHQ10_009859 [Talaromyces amestolkiae]	Ns
692	gene-BHQ10_005201	19	28.33333333	0.67	0.923333333	-0.612401046	0.276911696	1	XP_040733705.1	uncharacterized protein BHQ10_005201 [Talaromyces amestolkiae]	Ns
693	gene-BHQ10_008398	256.6666667	373.6666667	226.6266667	310.27	-0.612250402	0.146491507	1	XP_040736900.1	uncharacterized protein BHQ10_008398 [Talaromyces amestolkiae]	Ns
694	gene-BHQ10_007512	1061.666667	1651	300.5733333	429.6533333	-0.611879308	0.124366592	1	XP_040736015.1	uncharacterized protein BHQ10_007512 [Talaromyces amestolkiae]	Ns
695	gene-BHQ10_009230	217.3333333	141.3333333	28.86	17.36	0.611878269	0.16658723	1	XP_040737732.1	uncharacterized protein BHQ10_009230 [Talaromyces amestolkiae]	Ns
696	gene-BHQ10_000356	595.3333333	402.6666667	41.25	25.13	0.611701846	0.257358318	1	XP_040728861.1	uncharacterized protein BHQ10_000356 [Talaromyces amestolkiae]	Ns
697	gene-BHQ10_000474	73.33333333	103.6666667	9.25	12.4	-0.611355678	0.225100022	1	XP_040728979.1	uncharacterized protein BHQ10_000474 [Talaromyces amestolkiae]	Ns
698	gene-BHQ10_000975	1881.666667	2728.333333	215.5266667	296.0166667	-0.610990599	0.249548899	1	XP_040729480.1	uncharacterized protein BHQ10_000975 [Talaromyces amestolkiae]	Ns
699	gene-BHQ10_003002	53	34.66666667	4.046666667	2.42	0.610751743	0.245248056	1	XP_040731506.1	uncharacterized protein BHQ10_003002 [Talaromyces amestolkiae]	Ns
700	gene-BHQ10_000940	1526.666667	2279.666667	108.0766667	149.2966667	-0.610428701	0.135193851	1	XP_040729445.1	uncharacterized protein BHQ10_000940 [Talaromyces amestolkiae]	Ns
701	gene-BHQ10_002699	17.66666667	27	1.436666667	2.04	-0.610403464	0.253180867	1	XP_040731204.1	uncharacterized protein BHQ10_002699 [Talaromyces amestolkiae]	Ns
702	gene-BHQ10_003905	22.33333333	14.66666667	3.533333333	2.133333333	0.610268086	0.321753391	1	XP_040732409.1	uncharacterized protein BHQ10_003905 [Talaromyces amestolkiae]	Ns
703	gene-BHQ10_007143	60	40	8.883333333	5.41	0.609948201	0.191292178	1	XP_040735647.1	uncharacterized protein BHQ10_007143 [Talaromyces amestolkiae]	Ns
704	gene-BHQ10_004208	1170.333333	757.6666667	76.36	45.81	0.609610019	0.119441056	1	XP_040732712.1	uncharacterized protein BHQ10_004208 [Talaromyces amestolkiae]	Ns
705	gene-BHQ10_001692	37.66666667	55	262.9533333	399.07	-0.608150318	0.260382416	1	XP_040730197.1	uncharacterized protein BHQ10_001692 [Talaromyces amestolkiae]	Ns
706	gene-BHQ10_005801	27.33333333	40	2.186666667	2.973333333	-0.607709393	0.308340118	1	XP_040734305.1	uncharacterized protein BHQ10_005801 [Talaromyces amestolkiae]	Ns
707	gene-BHQ10_003667	40.66666667	59	4.82	6.48	-0.607464603	0.269657511	1	XP_040732171.1	uncharacterized protein BHQ10_003667 [Talaromyces amestolkiae]	Ns
708	gene-BHQ10_005729	221	337.3333333	98.73333333	139.73	-0.607097415	0.140322549	1	XP_040734233.1	uncharacterized protein BHQ10_005729 [Talaromyces amestolkiae]	Ns
709	gene-BHQ10_002637	15	9.666666667	1.24	0.736666667	0.606733479	0.515106187	1	XP_040731142.1	uncharacterized protein BHQ10_002637 [Talaromyces amestolkiae]	Ns
710	gene-BHQ10_007180	2498.666667	3557.333333	13.5	18.01	-0.606253982	0.17208813	1	XP_040735684.1	uncharacterized protein BHQ10_007180 [Talaromyces amestolkiae]	Ns
711	gene-BHQ10_005015	77	53	4.56	2.866666667	0.60612322	0.244708874	1	XP_040733519.1	uncharacterized protein BHQ10_005015 [Talaromyces amestolkiae]	Ns
712	gene-BHQ10_008365	104.3333333	68.66666667	3.8	2.283333333	0.605427665	0.204948908	1	XP_040736867.1	uncharacterized protein BHQ10_008365 [Talaromyces amestolkiae]	Ns
713	gene-BHQ10_003382	4845.333333	7036.666667	133.1933333	181.9666667	-0.605269558	0.200100419	1	XP_040731886.1	uncharacterized protein BHQ10_003382 [Talaromyces amestolkiae]	Ns
714	gene-BHQ10_008732	107.3333333	151.6666667	7.893333333	10.55666667	-0.605072658	0.216248379	1	XP_040737234.1	uncharacterized protein BHQ10_008732 [Talaromyces amestolkiae]	Ns
715	gene-BHQ10_006312	4788.666667	7075	1110.496667	1580.623333	-0.604219268	0.342240437	1	XP_040734816.1	uncharacterized protein BHQ10_006312 [Talaromyces amestolkiae]	Ns
716	gene-BHQ10_000401	1920	2782.333333	230.8833333	313.41	-0.60392291	0.140674025	1	XP_040728906.1	uncharacterized protein BHQ10_000401 [Talaromyces amestolkiae]	Ns
717	gene-BHQ10_000867	3840	5660.666667	252.0533333	353.09	-0.603712754	0.269395221	1	XP_040729372.1	uncharacterized protein BHQ10_000867 [Talaromyces amestolkiae]	Ns
718	gene-BHQ10_000394	105	69.66666667	10.38	6.31	0.603449943	0.307026848	1	XP_040728899.1	uncharacterized protein BHQ10_000394 [Talaromyces amestolkiae]	Ns
719	gene-BHQ10_007185	129.3333333	87.66666667	11.09333333	6.73	0.602925085	0.246054766	1	XP_040735689.1	uncharacterized protein BHQ10_007185 [Talaromyces amestolkiae]	Ns
720	gene-BHQ10_006469	470.6666667	673	76.47	102.99	-0.602904585	0.299615251	1	XP_040734973.1	uncharacterized protein BHQ10_006469 [Talaromyces amestolkiae]	Ns
721	gene-BHQ10_004525	7447.666667	10933	203.2533333	281.7666667	-0.602708288	0.217795404	1	XP_040733029.1	uncharacterized protein BHQ10_004525 [Talaromyces amestolkiae]	Ns
722	gene-BHQ10_008302	19	28.33333333	2.066666667	2.896666667	-0.602308501	0.268723284	1	XP_040736804.1	uncharacterized protein BHQ10_008302 [Talaromyces amestolkiae]	Ns
723	gene-BHQ10_007558	1236	1774.333333	173.6133333	233.0533333	-0.602150307	0.143077863	1	XP_040736061.1	uncharacterized protein BHQ10_007558 [Talaromyces amestolkiae]	Ns
724	gene-BHQ10_004356	11	7.333333333	1.28	0.766666667	0.602125209	0.424215844	1	XP_040732860.1	uncharacterized protein BHQ10_004356 [Talaromyces amestolkiae]	Ns
725	gene-BHQ10_001999	128.6666667	87.33333333	8.81	5.38	0.600577672	0.196779523	1	XP_040730504.1	uncharacterized protein BHQ10_001999 [Talaromyces amestolkiae]	Ns
726	gene-BHQ10_004910	832.3333333	1200.666667	360.74	488.5766667	-0.600500482	0.202093647	1	XP_040733414.1	uncharacterized protein BHQ10_004910 [Talaromyces amestolkiae]	Ns
727	gene-BHQ10_009107	95	139.6666667	8.29	11.42	-0.600040149	0.187970238	1	XP_040737609.1	uncharacterized protein BHQ10_009107 [Talaromyces amestolkiae]	Ns
728	gene-BHQ10_002186	1684.666667	2429.666667	33.5	45.45666667	-0.600008277	0.214890148	1	XP_040730691.1	uncharacterized protein BHQ10_002186 [Talaromyces amestolkiae]	Ns
729	gene-BHQ10_008032	12	18	0.63	0.873333333	-0.59924505	0.288404055	1	XP_040736535.1	uncharacterized protein BHQ10_008032 [Talaromyces amestolkiae]	Ns
730	gene-BHQ10_005681	703.3333333	1027	141.9466667	198.2733333	-0.599177281	0.304434044	1	XP_040734185.1	uncharacterized protein BHQ10_005681 [Talaromyces amestolkiae]	Ns
731	gene-BHQ10_005886	2338	3703	212.15	301.9433333	-0.598833166	0.226140098	1	XP_040734390.1	uncharacterized protein BHQ10_005886 [Talaromyces amestolkiae]	Ns
732	gene-BHQ10_008549	167.3333333	232	16.58666667	21.97666667	-0.598639678	0.225126554	1	XP_040737051.1	uncharacterized protein BHQ10_008549 [Talaromyces amestolkiae]	Ns
733	gene-BHQ10_002990	1310.666667	1926.333333	103.18	143.0966667	-0.598576337	0.215086412	1	XP_040731494.1	uncharacterized protein BHQ10_002990 [Talaromyces amestolkiae]	Ns
734	gene-BHQ10_007790	1506.666667	2154.666667	64.76666667	86.66333333	-0.598550056	0.169712554	1	XP_040736293.1	uncharacterized protein BHQ10_007790 [Talaromyces amestolkiae]	Ns
735	gene-BHQ10_003958	448	664.6666667	23.52	32.58333333	-0.598341784	0.179620186	1	XP_040732462.1	uncharacterized protein BHQ10_003958 [Talaromyces amestolkiae]	Ns
736	gene-BHQ10_004536	2604	3743.666667	210.9033333	288.4133333	-0.598012102	0.256032695	1	XP_040733040.1	uncharacterized protein BHQ10_004536 [Talaromyces amestolkiae]	Ns
737	gene-BHQ10_005352	22.66666667	34.33333333	0.72	1.01	-0.597999054	0.262669346	1	XP_040733856.1	uncharacterized protein BHQ10_005352 [Talaromyces amestolkiae]	Ns
738	gene-BHQ10_003505	16.33333333	11	1.086666667	0.663333333	0.597605697	0.334038293	1	XP_040732009.1	uncharacterized protein BHQ10_003505 [Talaromyces amestolkiae]	Ns
739	gene-BHQ10_000048	1785.333333	2543	152.3066667	206.7066667	-0.597408686	0.283979044	1	XP_040728553.1	uncharacterized protein BHQ10_000048 [Talaromyces amestolkiae]	Ns
740	gene-BHQ10_007334	678	457	37.71	23.26666667	0.597260738	0.096913689	1	XP_040735837.1	uncharacterized protein BHQ10_007334 [Talaromyces amestolkiae]	Ns
741	gene-BHQ10_003603	7381.666667	5124.666667	101.6166667	63.23666667	0.59693969	0.332747004	1	XP_040732107.1	uncharacterized protein BHQ10_003603 [Talaromyces amestolkiae]	Ns
742	gene-BHQ10_007952	2450	3570	202.2633333	280.3433333	-0.596836271	0.286710352	1	XP_040736455.1	uncharacterized protein BHQ10_007952 [Talaromyces amestolkiae]	Ns
743	gene-BHQ10_008009	603.3333333	889.6666667	31.31	43.34666667	-0.596556115	0.173874748	1	XP_040736512.1	uncharacterized protein BHQ10_008009 [Talaromyces amestolkiae]	Ns
744	gene-BHQ10_002308	61.33333333	39.33333333	12.21666667	7.363333333	0.596435264	0.247258995	1	XP_040730813.1	uncharacterized protein BHQ10_002308 [Talaromyces amestolkiae]	Ns
745	gene-BHQ10_007352	298	427.6666667	91.17	123.9666667	-0.596180548	0.218428403	1	XP_040735855.1	uncharacterized protein BHQ10_007352 [Talaromyces amestolkiae]	Ns
746	gene-BHQ10_002797	12.33333333	8	0.846666667	0.513333333	0.596045183	0.411838322	1	XP_040731301.1	uncharacterized protein BHQ10_002797 [Talaromyces amestolkiae]	Ns
747	gene-BHQ10_000331	593	979	43.47333333	64.29333333	-0.59582676	0.220879859	1	XP_040728836.1	uncharacterized protein BHQ10_000331 [Talaromyces amestolkiae]	Ns
748	gene-BHQ10_001378	36.33333333	25.33333333	3.833333333	2.42	0.595656719	0.423859485	1	XP_040729883.1	uncharacterized protein BHQ10_001378 [Talaromyces amestolkiae]	Ns
749	gene-BHQ10_004889	33.33333333	22	4.36	2.616666667	0.595104774	0.284613316	1	XP_040733393.1	uncharacterized protein BHQ10_004889 [Talaromyces amestolkiae]	Ns
750	gene-BHQ10_009621	64	44.66666667	5.94	3.7	0.594601753	0.286249247	1	XP_040738123.1	uncharacterized protein BHQ10_009621 [Talaromyces amestolkiae]	Ns
751	gene-BHQ10_002758	342	506.6666667	43.88333333	60.66333333	-0.594319134	0.113616288	1	XP_040731262.1	uncharacterized protein BHQ10_002758 [Talaromyces amestolkiae]	Ns
752	gene-BHQ10_000964	166.3333333	112.3333333	79.43	48.98666667	0.594316454	0.237456204	1	XP_040729469.1	uncharacterized protein BHQ10_000964 [Talaromyces amestolkiae]	Ns
753	gene-BHQ10_003499	7.333333333	10.66666667	1.04	1.4	-0.594155545	0.448159755	1	XP_040732003.1	uncharacterized protein BHQ10_003499 [Talaromyces amestolkiae]	Ns
754	gene-BHQ10_003694	1531.333333	2218.666667	1920.53	2651.913333	-0.593990059	0.3007939	1	XP_040732198.1	uncharacterized protein BHQ10_003694 [Talaromyces amestolkiae]	Ns
755	gene-BHQ10_002958	2651.666667	3806.666667	187.4766667	254.1866667	-0.593978146	0.211336167	1	XP_040731462.1	uncharacterized protein BHQ10_002958 [Talaromyces amestolkiae]	Ns
756	gene-BHQ10_010363	16	11	0.556666667	0.346666667	0.593542334	0.32404407	1	XP_040738865.1	uncharacterized protein BHQ10_010363 [Talaromyces amestolkiae]	Ns
757	gene-BHQ10_000439	1042.666667	1482	296.3766667	398.0666667	-0.592516281	0.162735941	1	KAF3404582.1	hypothetical protein DPV78_002368 [Talaromyces pinophilus]	Ns
758	gene-BHQ10_003488	276.3333333	412.6666667	18.15666667	25.13333333	-0.592442364	0.108793245	1	XP_040731992.1	uncharacterized protein BHQ10_003488 [Talaromyces amestolkiae]	Ns
759	gene-BHQ10_008433	18	12.66666667	1.183333333	0.726666667	0.591981843	0.518501302	1	XP_040736935.1	uncharacterized protein BHQ10_008433 [Talaromyces amestolkiae]	Ns
760	gene-BHQ10_005576	971.6666667	1416.666667	108.54	150.06	-0.591945138	0.227055701	1	XP_040734080.1	uncharacterized protein BHQ10_005576 [Talaromyces amestolkiae]	Ns
761	gene-BHQ10_006280	21	31.66666667	0.89	1.216666667	-0.591843599	0.272982128	1	XP_040734784.1	uncharacterized protein BHQ10_006280 [Talaromyces amestolkiae]	Ns
762	gene-BHQ10_008515	1287.333333	1849.666667	142.43	193.0366667	-0.591609826	0.213147503	1	XP_040737017.1	uncharacterized protein BHQ10_008515 [Talaromyces amestolkiae]	Ns
763	gene-BHQ10_009488	67.33333333	46.33333333	4.713333333	2.926666667	0.591460502	0.296061841	1	XP_040737990.1	uncharacterized protein BHQ10_009488 [Talaromyces amestolkiae]	Ns
764	gene-BHQ10_002437	12	17.33333333	3.263333333	4.476666667	-0.591311305	0.323946164	1	XP_040730942.1	uncharacterized protein BHQ10_002437 [Talaromyces amestolkiae]	Ns
765	gene-BHQ10_007026	696.3333333	999.3333333	77.55666667	106.2233333	-0.590546016	0.265900813	1	XP_040735530.1	uncharacterized protein BHQ10_007026 [Talaromyces amestolkiae]	Ns
766	gene-BHQ10_005026	14	21.66666667	3.09	4.41	-0.590332011	0.322760491	1	XP_040733530.1	uncharacterized protein BHQ10_005026 [Talaromyces amestolkiae]	Ns
767	gene-BHQ10_010122	1305.666667	1866.333333	485.1466667	652.09	-0.590320336	0.170879035	1	XP_040738624.1	uncharacterized protein BHQ10_010122 [Talaromyces amestolkiae]	Ns
768	gene-BHQ10_000601	656.3333333	935	36.24	48.24	-0.59007589	0.136871045	1	XP_040729106.1	uncharacterized protein BHQ10_000601 [Talaromyces amestolkiae]	Ns
769	gene-BHQ10_007605	390.6666667	253	61.47	37.78333333	0.589148589	0.531824677	1	XP_040736108.1	uncharacterized protein BHQ10_007605 [Talaromyces amestolkiae]	Ns
770	gene-BHQ10_000843	25.33333333	17.33333333	1.713333333	1.066666667	0.589054202	0.270084525	1	XP_040729348.1	uncharacterized protein BHQ10_000843 [Talaromyces amestolkiae]	Ns
771	gene-BHQ10_004453	589.6666667	406	23.91	14.81333333	0.589044203	0.296752283	1	XP_040732957.1	uncharacterized protein BHQ10_004453 [Talaromyces amestolkiae]	Ns
772	gene-BHQ10_008598	211	144.6666667	19.33	12.06666667	0.588807354	0.161546449	1	XP_040737100.1	uncharacterized protein BHQ10_008598 [Talaromyces amestolkiae]	Ns
773	gene-BHQ10_003041	746.3333333	1067	30.22333333	40.95	-0.588773902	0.230330602	1	XP_040731545.1	uncharacterized protein BHQ10_003041 [Talaromyces amestolkiae]	Ns
774	gene-BHQ10_010015	6.666666667	9.666666667	1.43	2.02	-0.587724821	0.460014184	1	XP_040738517.1	uncharacterized protein BHQ10_010015 [Talaromyces amestolkiae]	Ns
775	gene-BHQ10_009927	10.66666667	16.33333333	0.81	1.11	-0.587576648	0.366339937	1	XP_040738429.1	uncharacterized protein BHQ10_009927 [Talaromyces amestolkiae]	Ns
776	gene-BHQ10_002892	80.33333333	116.3333333	16.46666667	22.12333333	-0.587373146	0.210826323	1	XP_040731396.1	uncharacterized protein BHQ10_002892 [Talaromyces amestolkiae]	Ns
777	gene-BHQ10_006069	155	226.3333333	10.67	15.02	-0.58650833	0.326250465	1	XP_040734573.1	uncharacterized protein BHQ10_006069 [Talaromyces amestolkiae]	Ns
778	gene-BHQ10_001294	17.66666667	25.33333333	0.57	0.753333333	-0.5864383	0.354127889	1	XP_040729799.1	uncharacterized protein BHQ10_001294 [Talaromyces amestolkiae]	Ns
779	gene-BHQ10_005096	881.3333333	1262.333333	386.0733333	518.4333333	-0.586274315	0.119565733	1	XP_040733600.1	uncharacterized protein BHQ10_005096 [Talaromyces amestolkiae]	Ns
780	gene-BHQ10_002333	685	463.3333333	5.676666667	3.633333333	0.585905124	0.265124129	1	XP_040730838.1	uncharacterized protein BHQ10_002333 [Talaromyces amestolkiae]	Ns
781	gene-BHQ10_008638	1001.666667	1437	117.7633333	162.19	-0.585893087	0.342960627	1	XP_040737140.1	uncharacterized protein BHQ10_008638 [Talaromyces amestolkiae]	Ns
782	gene-BHQ10_002999	5133.666667	7348	270.44	365.9766667	-0.585685341	0.271444268	1	XP_040731503.1	uncharacterized protein BHQ10_002999 [Talaromyces amestolkiae]	Ns
783	gene-BHQ10_003922	6266.333333	9073	456.1033333	633.58	-0.585474378	0.374275266	1	XP_040732426.1	uncharacterized protein BHQ10_003922 [Talaromyces amestolkiae]	Ns
784	gene-BHQ10_001167	87.66666667	124.6666667	13.05333333	17.65333333	-0.584805028	0.230620688	1	XP_040729672.1	uncharacterized protein BHQ10_001167 [Talaromyces amestolkiae]	Ns
785	gene-BHQ10_009253	345.6666667	479.3333333	57.69333333	75.25333333	-0.584758763	0.295404352	1	XP_040737755.1	uncharacterized protein BHQ10_009253 [Talaromyces amestolkiae]	Ns
786	gene-BHQ10_001851	188	132.6666667	15.29	9.603333333	0.584704714	0.215895403	1	XP_040730356.1	uncharacterized protein BHQ10_001851 [Talaromyces amestolkiae]	Ns
787	gene-BHQ10_005869	3285	4668	182.6933333	245.4	-0.5846586	0.259926987	1	XP_040734373.1	uncharacterized protein BHQ10_005869 [Talaromyces amestolkiae]	Ns
788	gene-BHQ10_008138	128.6666667	183.6666667	41.53333333	56.59	-0.584570577	0.297389506	1	XP_040736640.1	uncharacterized protein BHQ10_008138 [Talaromyces amestolkiae]	Ns
789	gene-BHQ10_004285	32.66666667	50.33333333	0.743333333	1.036666667	-0.584216494	0.225933924	1	XP_040732789.1	uncharacterized protein BHQ10_004285 [Talaromyces amestolkiae]	Ns
790	gene-BHQ10_006930	179	121.3333333	22.36333333	13.82	0.583586159	0.198766756	1	XP_040735434.1	uncharacterized protein BHQ10_006930 [Talaromyces amestolkiae]	Ns
791	gene-BHQ10_009905	59.33333333	93	4.396666667	6.21	-0.583488688	0.30991585	1	XP_040738407.1	uncharacterized protein BHQ10_009905 [Talaromyces amestolkiae]	Ns
792	gene-BHQ10_006278	146.3333333	99.66666667	5.793333333	3.58	0.583386305	0.174047881	1	XP_040734782.1	uncharacterized protein BHQ10_006278 [Talaromyces amestolkiae]	Ns
793	gene-BHQ10_001376	341.3333333	491.3333333	46.57333333	63.51666667	-0.583280808	0.224028015	1	XP_040729881.1	uncharacterized protein BHQ10_001376 [Talaromyces amestolkiae]	Ns
794	gene-BHQ10_008383	257.6666667	173	15.92333333	9.81	0.583134218	0.130187382	1	XP_040736885.1	uncharacterized protein BHQ10_008383 [Talaromyces amestolkiae]	Ns
795	gene-BHQ10_009581	49.33333333	35.66666667	6.426666667	4.1	0.583133042	0.391036979	1	XP_040738083.1	uncharacterized protein BHQ10_009581 [Talaromyces amestolkiae]	Ns
796	gene-BHQ10_000875	548.3333333	786.6666667	31.71	43.03666667	-0.582528858	0.252372679	1	XP_040729380.1	uncharacterized protein BHQ10_000875 [Talaromyces amestolkiae]	Ns
797	gene-BHQ10_000701	4837	6853.666667	472.47	635.7166667	-0.582464609	0.310707234	1	XP_040729206.1	uncharacterized protein BHQ10_000701 [Talaromyces amestolkiae]	Ns
798	gene-BHQ10_001765	3783.333333	5335.666667	366.6633333	490.7	-0.581725099	0.266330475	1	XP_040730270.1	uncharacterized protein BHQ10_001765 [Talaromyces amestolkiae]	Ns
799	gene-BHQ10_009759	424	286.6666667	25.68333333	15.86	0.581708853	0.131999336	1	XP_040738261.1	uncharacterized protein BHQ10_009759 [Talaromyces amestolkiae]	Ns
800	gene-BHQ10_001341	2659.666667	3859	176.5366667	243.29	-0.581336019	0.298835406	1	XP_040729846.1	uncharacterized protein BHQ10_001341 [Talaromyces amestolkiae]	Ns
801	gene-BHQ10_006208	735	1043.666667	432.9133333	579.18	-0.580833527	0.165705055	1	XP_040734712.1	uncharacterized protein BHQ10_006208 [Talaromyces amestolkiae]	Ns
802	gene-BHQ10_003801	15.33333333	10.66666667	0.093333333	0.056666667	0.580826218	0.339272723	1	XP_040732305.1	uncharacterized protein BHQ10_003801 [Talaromyces amestolkiae]	Ns
803	gene-BHQ10_008474	40.33333333	27.66666667	1.556666667	0.96	0.580590764	0.261590491	1	XP_040736976.1	uncharacterized protein BHQ10_008474 [Talaromyces amestolkiae]	Ns
804	gene-BHQ10_008887	3016.333333	2156	178.4466667	114.0166667	0.580500269	0.155453949	1	XP_040737389.1	uncharacterized protein BHQ10_008887 [Talaromyces amestolkiae]	Ns
805	gene-BHQ10_005648	1248.333333	1832.666667	48.35	66.66666667	-0.579435236	0.231610818	1	XP_040734152.1	uncharacterized protein BHQ10_005648 [Talaromyces amestolkiae]	Ns
806	gene-BHQ10_007589	479.3333333	692	22.48	30.39	-0.579316081	0.134500279	1	XP_040736092.1	uncharacterized protein BHQ10_007589 [Talaromyces amestolkiae]	Ns
807	gene-BHQ10_005122	53.66666667	84.33333333	4.73	6.67	-0.579037282	0.233999518	1	XP_040733626.1	uncharacterized protein BHQ10_005122 [Talaromyces amestolkiae]	Ns
808	gene-BHQ10_007698	46.66666667	67.33333333	3.723333333	5.04	-0.578048936	0.25693435	1	XP_040736201.1	uncharacterized protein BHQ10_007698 [Talaromyces amestolkiae]	Ns
809	gene-BHQ10_005224	2145.333333	3185.666667	148.32	210.03	-0.577917609	0.35483741	1	XP_040733728.1	uncharacterized protein BHQ10_005224 [Talaromyces amestolkiae]	Ns
810	gene-BHQ10_005697	157.3333333	218.6666667	57.43333333	76.30666667	-0.577911985	0.372636579	1	XP_040734201.1	uncharacterized protein BHQ10_005697 [Talaromyces amestolkiae]	Ns
811	gene-BHQ10_009609	134.6666667	91	20.16666667	12.44666667	0.57772432	0.367485209	1	XP_040738111.1	uncharacterized protein BHQ10_009609 [Talaromyces amestolkiae]	Ns
812	gene-BHQ10_001110	5224	7550.333333	162.3966667	221.5266667	-0.577324387	0.270072339	1	XP_040729615.1	uncharacterized protein BHQ10_001110 [Talaromyces amestolkiae]	Ns
813	gene-BHQ10_001089	525	739.6666667	285.7666667	379.69	-0.57725404	0.162882301	1	XP_040729594.1	uncharacterized protein BHQ10_001089 [Talaromyces amestolkiae]	Ns
814	gene-BHQ10_002539	758.3333333	1103.666667	59.23333333	81.96	-0.577195287	0.2855979	1	XP_040731044.1	uncharacterized protein BHQ10_002539 [Talaromyces amestolkiae]	Ns
815	gene-BHQ10_006281	4318	6278.666667	273.1533333	374.84	-0.576666542	0.254627193	1	XP_040734785.1	uncharacterized protein BHQ10_006281 [Talaromyces amestolkiae]	Ns
816	gene-BHQ10_002919	6038.666667	8724.333333	496.5766667	665.8033333	-0.576598717	0.186175205	1	XP_040731423.1	uncharacterized protein BHQ10_002919 [Talaromyces amestolkiae]	Ns
817	gene-BHQ10_001072	41	56.66666667	15.16333333	20.02	-0.576244292	0.353968336	1	XP_040729577.1	uncharacterized protein BHQ10_001072 [Talaromyces amestolkiae]	Ns
818	gene-BHQ10_006180	13319	19089.33333	905.7033333	1228.106667	-0.575906749	0.279109387	1	XP_040734684.1	uncharacterized protein BHQ10_006180 [Talaromyces amestolkiae]	Ns
819	gene-BHQ10_004222	302.6666667	198.3333333	27.47666667	16.73666667	0.575633025	0.180986749	1	XP_040732726.1	uncharacterized protein BHQ10_004222 [Talaromyces amestolkiae]	Ns
820	gene-BHQ10_000265	142.6666667	95	33.29666667	20.73666667	0.575560721	0.17139284	1	XP_040728770.1	uncharacterized protein BHQ10_000265 [Talaromyces amestolkiae]	Ns
821	gene-BHQ10_006294	18	12	1.463333333	0.913333333	0.57517021	0.347150716	1	XP_040734798.1	uncharacterized protein BHQ10_006294 [Talaromyces amestolkiae]	Ns
822	gene-BHQ10_003569	7349	12033.33333	482.52	699.51	-0.574840463	0.35521324	1	XP_040732073.1	uncharacterized protein BHQ10_003569 [Talaromyces amestolkiae]	Ns
823	gene-BHQ10_005904	211	147	31.11666667	19.46	0.574652609	0.281546489	1	XP_040734408.1	uncharacterized protein BHQ10_005904 [Talaromyces amestolkiae]	Ns
824	gene-BHQ10_001215	1624.333333	2304.333333	304.5266667	402.9266667	-0.574225646	0.154021364	1	KAF3404297.1	40S ribosomal protein S2 [Talaromyces pinophilus]	Ns
825	gene-BHQ10_005193	320.3333333	455	35.98	48.45333333	-0.573999803	0.203484393	1	XP_040733697.1	uncharacterized protein BHQ10_005193 [Talaromyces amestolkiae]	Ns
826	gene-BHQ10_001827	1866	2690.666667	77.34666667	105.8366667	-0.573744983	0.29212506	1	XP_040730332.1	uncharacterized protein BHQ10_001827 [Talaromyces amestolkiae]	Ns
827	gene-BHQ10_006978	374.6666667	541.3333333	13.48	17.92	-0.573085641	0.145493741	1	XP_040735482.1	uncharacterized protein BHQ10_006978 [Talaromyces amestolkiae]	Ns
828	gene-BHQ10_003393	56.33333333	37	5.71	3.526666667	0.572728684	0.282665963	1	XP_040731897.1	uncharacterized protein BHQ10_003393 [Talaromyces amestolkiae]	Ns
829	gene-BHQ10_001039	767.3333333	1102.333333	102.64	141.7666667	-0.572515362	0.381683167	1	XP_040729544.1	uncharacterized protein BHQ10_001039 [Talaromyces amestolkiae]	Ns
830	gene-BHQ10_008239	715.6666667	476.6666667	36.65666667	22.63666667	0.572328583	0.141016213	1	XP_040736741.1	uncharacterized protein BHQ10_008239 [Talaromyces amestolkiae]	Ns
831	gene-BHQ10_008267	10	15.66666667	0.71	0.983333333	-0.572241824	0.428809868	1	XP_040736769.1	uncharacterized protein BHQ10_008267 [Talaromyces amestolkiae]	Ns
832	gene-BHQ10_006687	115.6666667	169.3333333	32.06333333	43.82333333	-0.572241291	0.15702206	1	XP_040735191.1	uncharacterized protein BHQ10_006687 [Talaromyces amestolkiae]	Ns
833	gene-BHQ10_006961	42.66666667	28	7.893333333	4.91	0.572190618	0.46948533	1	XP_040735465.1	uncharacterized protein BHQ10_006961 [Talaromyces amestolkiae]	Ns
834	gene-BHQ10_002982	573.3333333	829.6666667	33.52	46.01	-0.572184476	0.287088011	1	XP_040731486.1	uncharacterized protein BHQ10_002982 [Talaromyces amestolkiae]	Ns
835	gene-BHQ10_004374	31.66666667	21	4.626666667	2.793333333	0.57196567	0.365290118	1	XP_040732878.1	uncharacterized protein BHQ10_004374 [Talaromyces amestolkiae]	Ns
836	gene-BHQ10_003921	1673.666667	2374	152.8233333	205.1833333	-0.570810565	0.260272041	1	XP_040732425.1	uncharacterized protein BHQ10_003921 [Talaromyces amestolkiae]	Ns
837	gene-BHQ10_008810	13013.33333	18935.33333	868.3	1194.326667	-0.570714135	0.290988678	1	XP_040737312.1	uncharacterized protein BHQ10_008810 [Talaromyces amestolkiae]	Ns
838	gene-BHQ10_001615	7433	10870	342.3233333	478.4366667	-0.570683738	0.359154282	1	XP_040730120.1	uncharacterized protein BHQ10_001615 [Talaromyces amestolkiae]	Ns
839	gene-BHQ10_002792	95	66	17.77666667	11.16666667	0.570392842	0.1971446	1	XP_040731296.1	uncharacterized protein BHQ10_002792 [Talaromyces amestolkiae]	Ns
840	gene-BHQ10_003884	157.6666667	227	25.29333333	34.85666667	-0.570049312	0.326429714	1	XP_040732388.1	uncharacterized protein BHQ10_003884 [Talaromyces amestolkiae]	Ns
841	gene-BHQ10_004732	7.333333333	5	0.456666667	0.3	0.569704473	0.525543435	1	XP_040733236.1	uncharacterized protein BHQ10_004732 [Talaromyces amestolkiae]	Ns
842	gene-BHQ10_005631	889.3333333	1298	45.27333333	62.10666667	-0.569395214	0.20421151	1	XP_040734135.1	uncharacterized protein BHQ10_005631 [Talaromyces amestolkiae]	Ns
843	gene-BHQ10_001538	955.6666667	1335	69.47333333	91.06333333	-0.56931759	0.166136017	1	XP_040730043.1	uncharacterized protein BHQ10_001538 [Talaromyces amestolkiae]	Ns
844	gene-BHQ10_002489	67.33333333	47	1.913333333	1.193333333	0.569276171	0.384284767	1	XP_040730994.1	uncharacterized protein BHQ10_002489 [Talaromyces amestolkiae]	Ns
845	gene-BHQ10_002219	32	44.66666667	1.54	2.01	-0.568835846	0.319028391	1	XP_040730724.1	uncharacterized protein BHQ10_002219 [Talaromyces amestolkiae]	Ns
846	gene-BHQ10_009490	45.33333333	31.33333333	3.753333333	2.356666667	0.568621759	0.230585685	1	XP_040737992.1	uncharacterized protein BHQ10_009490 [Talaromyces amestolkiae]	Ns
847	gene-BHQ10_003161	1464	1006.333333	127.9966667	80.05666667	0.568194943	0.296020666	1	XP_040731665.1	uncharacterized protein BHQ10_003161 [Talaromyces amestolkiae]	Ns
848	gene-BHQ10_006065	2748.666667	3887	152.83	206.54	-0.568000716	0.323438445	1	XP_040734569.1	uncharacterized protein BHQ10_006065 [Talaromyces amestolkiae]	Ns
849	gene-BHQ10_001822	21.66666667	31.33333333	6.34	8.47	-0.567533089	0.277548609	1	XP_040730327.1	uncharacterized protein BHQ10_001822 [Talaromyces amestolkiae]	Ns
850	gene-BHQ10_009626	52	77	3.866666667	5.233333333	-0.567372716	0.218725916	1	XP_040738128.1	uncharacterized protein BHQ10_009626 [Talaromyces amestolkiae]	Ns
851	gene-BHQ10_000099	3290.666667	2265	617.3233333	388.6166667	0.567183994	0.151152571	1	XP_040728604.1	uncharacterized protein BHQ10_000099 [Talaromyces amestolkiae]	Ns
852	gene-BHQ10_001344	1231.333333	1735.333333	262.3533333	345.3333333	-0.565923753	0.145239044	1	XP_040729849.1	uncharacterized protein BHQ10_001344 [Talaromyces amestolkiae]	Ns
853	gene-BHQ10_008020	67.33333333	46.33333333	13.70333333	8.556666667	0.565818856	0.224879323	1	XP_040736523.1	uncharacterized protein BHQ10_008020 [Talaromyces amestolkiae]	Ns
854	gene-BHQ10_002913	682	478.6666667	44.72	28.41666667	0.56533014	0.172437055	1	XP_040731417.1	uncharacterized protein BHQ10_002913 [Talaromyces amestolkiae]	Ns
855	gene-BHQ10_003919	85.33333333	58.33333333	6.75	4.266666667	0.565275664	0.242725685	1	XP_040732423.1	uncharacterized protein BHQ10_003919 [Talaromyces amestolkiae]	Ns
856	gene-BHQ10_003704	520.6666667	365	39.80666667	25.13	0.565243269	0.222414429	1	XP_040732208.1	uncharacterized protein BHQ10_003704 [Talaromyces amestolkiae]	Ns
857	gene-BHQ10_003159	1019.666667	1440	162.2166667	217.5133333	-0.564361294	0.216892278	1	XP_040731663.1	uncharacterized protein BHQ10_003159 [Talaromyces amestolkiae]	Ns
858	gene-BHQ10_006459	2250.666667	3143.333333	134.9766667	176.77	-0.563536427	0.169575616	1	XP_040734963.1	uncharacterized protein BHQ10_006459 [Talaromyces amestolkiae]	Ns
859	gene-BHQ10_010111	797	1130.666667	77.71	103.3533333	-0.563502819	0.16455919	1	XP_040738613.1	uncharacterized protein BHQ10_010111 [Talaromyces amestolkiae]	Ns
860	gene-BHQ10_009417	69	97.66666667	2.21	2.96	-0.563176862	0.236393613	1	XP_040737919.1	uncharacterized protein BHQ10_009417 [Talaromyces amestolkiae]	Ns
861	gene-BHQ10_004029	701.6666667	1149.666667	63.99666667	91.95333333	-0.56245614	0.416624186	1	XP_040732533.1	uncharacterized protein BHQ10_004029 [Talaromyces amestolkiae]	Ns
862	gene-BHQ10_000195	7575.666667	10932	694.83	952.4566667	-0.561837906	0.275667181	1	XP_040728700.1	uncharacterized protein BHQ10_000195 [Talaromyces amestolkiae]	Ns
863	gene-BHQ10_004661	13.66666667	9	1.366666667	0.836666667	0.561752704	0.439827602	1	XP_040733165.1	uncharacterized protein BHQ10_004661 [Talaromyces amestolkiae]	Ns
864	gene-BHQ10_001648	2861	4084.333333	226.2633333	301.9966667	-0.561578322	0.218604528	1	XP_040730153.1	uncharacterized protein BHQ10_001648 [Talaromyces amestolkiae]	Ns
865	gene-BHQ10_003189	12.66666667	8.666666667	1.626666667	1.023333333	0.560751234	0.40281231	1	XP_040731693.1	uncharacterized protein BHQ10_003189 [Talaromyces amestolkiae]	Ns
866	gene-BHQ10_004031	643.3333333	1054	41.34666667	59.06666667	-0.560725843	0.448771515	1	XP_040732535.1	uncharacterized protein BHQ10_004031 [Talaromyces amestolkiae]	Ns
867	gene-BHQ10_010207	4573.666667	7021.666667	614.5566667	873.7166667	-0.560685508	0.198293996	1	XP_040738709.1	uncharacterized protein BHQ10_010207 [Talaromyces amestolkiae]	Ns
868	gene-BHQ10_005172	515	750	221.3266667	301.3566667	-0.560269154	0.126832168	1	XP_040733676.1	uncharacterized protein BHQ10_005172 [Talaromyces amestolkiae]	Ns
869	gene-BHQ10_009782	1629.333333	2263.333333	378.7633333	498.0633333	-0.560069829	0.232652596	1	XP_040738284.1	uncharacterized protein BHQ10_009782 [Talaromyces amestolkiae]	Ns
870	gene-BHQ10_002125	616	875.6666667	93.01666667	126.3233333	-0.559550674	0.352187819	1	XP_040730630.1	uncharacterized protein BHQ10_002125 [Talaromyces amestolkiae]	Ns
871	gene-BHQ10_004990	831	1319.666667	166.95	235.9066667	-0.559368033	0.298800029	1	XP_040733494.1	uncharacterized protein BHQ10_004990 [Talaromyces amestolkiae]	Ns
872	gene-BHQ10_008319	7772	10957	801.3066667	1069.616667	-0.559336772	0.273583073	1	XP_040736821.1	uncharacterized protein BHQ10_008319 [Talaromyces amestolkiae]	Ns
873	gene-BHQ10_005444	7	10.33333333	0.81	1.12	-0.559264376	0.467775314	1	XP_040733948.1	uncharacterized protein BHQ10_005444 [Talaromyces amestolkiae]	Ns
874	gene-BHQ10_001636	3940.333333	5508.333333	92.86333333	121.24	-0.559229996	0.22900425	1	XP_040730141.1	uncharacterized protein BHQ10_001636 [Talaromyces amestolkiae]	Ns
875	gene-BHQ10_004517	463.6666667	664.6666667	45.28666667	61.36333333	-0.558962415	0.230610312	1	XP_040733021.1	uncharacterized protein BHQ10_004517 [Talaromyces amestolkiae]	Ns
876	gene-BHQ10_000826	138.6666667	100.6666667	10.02	6.5	0.558962399	0.395541586	1	XP_040729331.1	uncharacterized protein BHQ10_000826 [Talaromyces amestolkiae]	Ns
877	gene-BHQ10_002494	1758	2529.666667	1864.106667	2557.02	-0.558530168	0.246480226	1	XP_040730999.1	uncharacterized protein BHQ10_002494 [Talaromyces amestolkiae]	Ns
878	gene-BHQ10_004870	181	261	27.32666667	37.19666667	-0.558449054	0.226952131	1	XP_040733374.1	uncharacterized protein BHQ10_004870 [Talaromyces amestolkiae]	Ns
879	gene-BHQ10_002078	1477	1997	58.29	75.93666667	-0.557982937	0.351612239	1	XP_040730583.1	uncharacterized protein BHQ10_002078 [Talaromyces amestolkiae]	Ns
880	gene-BHQ10_004081	2220.666667	3121.333333	61.92	82.29666667	-0.557834591	0.27908369	1	XP_040732585.1	uncharacterized protein BHQ10_004081 [Talaromyces amestolkiae]	Ns
881	gene-BHQ10_002689	30	41	1.17	1.516666667	-0.557299946	0.308899731	1	XP_040731194.1	uncharacterized protein BHQ10_002689 [Talaromyces amestolkiae]	Ns
882	gene-BHQ10_006117	898.6666667	1279.333333	110.0566667	149.09	-0.557250879	0.271453444	1	XP_040734621.1	uncharacterized protein BHQ10_006117 [Talaromyces amestolkiae]	Ns
883	gene-BHQ10_005905	291	207.6666667	25.12666667	16.09666667	0.556707851	0.361334597	1	XP_040734409.1	uncharacterized protein BHQ10_005905 [Talaromyces amestolkiae]	Ns
884	gene-BHQ10_007788	2951.666667	4135	571.08	749.77	-0.556347528	0.193454715	1	XP_040736291.1	uncharacterized protein BHQ10_007788 [Talaromyces amestolkiae]	Ns
885	gene-BHQ10_004444	2107	1470.333333	127.3833333	80.84666667	0.555705637	0.138607109	1	XP_040732948.1	uncharacterized protein BHQ10_004444 [Talaromyces amestolkiae]	Ns
886	gene-BHQ10_003822	6.666666667	10	1.8	2.476666667	-0.555678821	0.482161081	1	XP_040732326.1	uncharacterized protein BHQ10_003822 [Talaromyces amestolkiae]	Ns
887	gene-BHQ10_008428	16.33333333	23.33333333	1.97	2.623333333	-0.55543412	0.375384781	1	XP_040736930.1	uncharacterized protein BHQ10_008428 [Talaromyces amestolkiae]	Ns
888	gene-BHQ10_007549	2062	2857.666667	231.7833333	302.3266667	-0.554728148	0.202009861	1	XP_040736052.1	uncharacterized protein BHQ10_007549 [Talaromyces amestolkiae]	Ns
889	gene-BHQ10_010101	375.3333333	535.3333333	86.48	116.29	-0.554489883	0.25049083	1	XP_040738603.1	uncharacterized protein BHQ10_010101 [Talaromyces amestolkiae]	Ns
890	gene-BHQ10_007303	17.66666667	12.66666667	1.296666667	0.83	0.554251994	0.398583833	1	XP_040735807.1	uncharacterized protein BHQ10_007303 [Talaromyces amestolkiae]	Ns
891	gene-BHQ10_001468	239	340.3333333	1549.793333	2043.203333	-0.55421081	0.213664264	1	XP_040729973.1	uncharacterized protein BHQ10_001468 [Talaromyces amestolkiae]	Ns
892	gene-BHQ10_002505	277.6666667	188.3333333	23.3	14.58666667	0.553509477	0.171423947	1	XP_040731010.1	uncharacterized protein BHQ10_002505 [Talaromyces amestolkiae]	Ns
893	gene-BHQ10_008053	270.6666667	186.3333333	17.45666667	10.81333333	0.553366245	0.293051427	1	XP_040736556.1	uncharacterized protein BHQ10_008053 [Talaromyces amestolkiae]	Ns
894	gene-BHQ10_006761	1241.666667	1716	961.47	1260.14	-0.553215019	0.284141794	1	XP_040735265.1	uncharacterized protein BHQ10_006761 [Talaromyces amestolkiae]	Ns
895	gene-BHQ10_008779	342	477	37.53333333	50.32666667	-0.552958179	0.430898089	1	XP_040737281.1	uncharacterized protein BHQ10_008779 [Talaromyces amestolkiae]	Ns
896	gene-BHQ10_003781	92.33333333	132.6666667	8.25	11.06333333	-0.552870017	0.246767373	1	XP_040732285.1	uncharacterized protein BHQ10_003781 [Talaromyces amestolkiae]	Ns
897	gene-BHQ10_002866	691.3333333	971	48.51666667	64.83333333	-0.552826718	0.286271927	1	XP_040731370.1	uncharacterized protein BHQ10_002866 [Talaromyces amestolkiae]	Ns
898	gene-BHQ10_008143	91.33333333	126	13.49	17.72	-0.552728209	0.272697274	1	XP_040736645.1	uncharacterized protein BHQ10_008143 [Talaromyces amestolkiae]	Ns
899	gene-BHQ10_010083	1834.666667	2564.333333	526.23	692.6266667	-0.552021469	0.199276059	1	XP_040738585.1	uncharacterized protein BHQ10_010083 [Talaromyces amestolkiae]	Ns
900	gene-BHQ10_004045	91.66666667	130.3333333	6.853333333	9.113333333	-0.551417974	0.258757949	1	XP_040732549.1	uncharacterized protein BHQ10_004045 [Talaromyces amestolkiae]	Ns
901	gene-BHQ10_002750	1587.666667	2195.333333	42.53	55.69333333	-0.551372714	0.297384995	1	XP_040731254.1	uncharacterized protein BHQ10_002750 [Talaromyces amestolkiae]	Ns
902	gene-BHQ10_007807	1093.333333	1537.333333	83.94666667	111.4266667	-0.551124605	0.247227891	1	XP_040736310.1	uncharacterized protein BHQ10_007807 [Talaromyces amestolkiae]	Ns
903	gene-BHQ10_007543	2610.666667	3655	71	92.66666667	-0.550873646	0.215379865	1	XP_040736046.1	uncharacterized protein BHQ10_007543 [Talaromyces amestolkiae]	Ns
904	gene-BHQ10_003596	130.3333333	90.33333333	7.093333333	4.506666667	0.550500036	0.194009594	1	XP_040732100.1	uncharacterized protein BHQ10_003596 [Talaromyces amestolkiae]	Ns
905	gene-BHQ10_003173	1632.333333	1112	191.3166667	123.8633333	0.550453264	0.350665718	1	XP_040731677.1	uncharacterized protein BHQ10_003173 [Talaromyces amestolkiae]	Ns
906	gene-BHQ10_007900	747.3333333	521.6666667	94.80666667	59.98666667	0.55042799	0.125804419	1	XP_040736403.1	uncharacterized protein BHQ10_007900 [Talaromyces amestolkiae]	Ns
907	gene-BHQ10_009436	19.33333333	31	1.266666667	1.786666667	-0.549918343	0.358341262	1	XP_040737938.1	uncharacterized protein BHQ10_009436 [Talaromyces amestolkiae]	Ns
908	gene-BHQ10_006789	1746.333333	2427.333333	32.18	42.15333333	-0.549803073	0.277868836	1	XP_040735293.1	uncharacterized protein BHQ10_006789 [Talaromyces amestolkiae]	Ns
909	gene-BHQ10_002058	19.33333333	28.66666667	5.283333333	7.29	-0.548631691	0.324496239	1	XP_040730563.1	uncharacterized protein BHQ10_002058 [Talaromyces amestolkiae]	Ns
910	gene-BHQ10_001100	45.66666667	65.66666667	6.69	9.02	-0.548565734	0.250404639	1	XP_040729605.1	uncharacterized protein BHQ10_001100 [Talaromyces amestolkiae]	Ns
911	gene-BHQ10_009397	37.66666667	51.66666667	2.01	2.57	-0.547556809	0.340621106	1	XP_040737899.1	uncharacterized protein BHQ10_009397 [Talaromyces amestolkiae]	Ns
912	gene-BHQ10_006347	48.33333333	33.33333333	3.8	2.423333333	0.547542341	0.27388234	1	XP_040734851.1	uncharacterized protein BHQ10_006347 [Talaromyces amestolkiae]	Ns
913	gene-BHQ10_001387	455	655	18.93	25.87	-0.547419218	0.28102127	1	XP_040729892.1	uncharacterized protein BHQ10_001387 [Talaromyces amestolkiae]	Ns
914	gene-BHQ10_002311	1501	2094	487.5833333	637.4766667	-0.547312294	0.182127704	1	XP_040730816.1	uncharacterized protein BHQ10_002311 [Talaromyces amestolkiae]	Ns
915	gene-BHQ10_009536	109.3333333	76.33333333	17.34	11.42	0.547267051	0.542520341	1	XP_040738038.1	uncharacterized protein BHQ10_009536 [Talaromyces amestolkiae]	Ns
916	gene-BHQ10_010215	68.66666667	94	2.94	3.796666667	-0.547081079	0.243742174	1	XP_040738717.1	uncharacterized protein BHQ10_010215 [Talaromyces amestolkiae]	Ns
917	gene-BHQ10_002599	792.6666667	1088.333333	53.16333333	69.41333333	-0.546561019	0.393417206	1	XP_040731104.1	uncharacterized protein BHQ10_002599 [Talaromyces amestolkiae]	Ns
918	gene-BHQ10_002434	17	11.66666667	15.67333333	9.786666667	0.546029899	0.361692748	1	XP_040730939.1	uncharacterized protein BHQ10_002434 [Talaromyces amestolkiae]	Ns
919	gene-BHQ10_010288	17.66666667	12	2.033333333	1.316666667	0.545683314	0.457007144	1	XP_040738790.1	uncharacterized protein BHQ10_010288 [Talaromyces amestolkiae]	Ns
920	gene-BHQ10_005278	637.6666667	411	133.42	81.57333333	0.545492447	0.209659034	1	XP_040733782.1	uncharacterized protein BHQ10_005278 [Talaromyces amestolkiae]	Ns
921	gene-BHQ10_004852	79.66666667	111.3333333	100.2033333	132.3133333	-0.545248779	0.335028477	1	XP_040733356.1	uncharacterized protein BHQ10_004852 [Talaromyces amestolkiae]	Ns
922	gene-BHQ10_003673	145	212.6666667	3.3	4.43	-0.545230177	0.173478048	1	XP_040732177.1	uncharacterized protein BHQ10_003673 [Talaromyces amestolkiae]	Ns
923	gene-BHQ10_000403	2559.333333	3580.333333	107.9733333	141.3966667	-0.544686849	0.203747639	1	XP_040728908.1	uncharacterized protein BHQ10_000403 [Talaromyces amestolkiae]	Ns
924	gene-BHQ10_009855	57.66666667	40	4.323333333	2.773333333	0.544497959	0.280776732	1	XP_040738357.1	uncharacterized protein BHQ10_009855 [Talaromyces amestolkiae]	Ns
925	gene-BHQ10_004982	958	667.3333333	58.55666667	37.27	0.544450801	0.1167442	1	XP_040733486.1	uncharacterized protein BHQ10_004982 [Talaromyces amestolkiae]	Ns
926	gene-BHQ10_008393	582.3333333	420.3333333	13.20333333	8.533333333	0.544293485	0.239315379	1	XP_040736895.1	uncharacterized protein BHQ10_008393 [Talaromyces amestolkiae]	Ns
927	gene-BHQ10_010286	43	62	13.17	17.76666667	-0.544155024	0.228891587	1	XP_040738788.1	uncharacterized protein BHQ10_010286 [Talaromyces amestolkiae]	Ns
928	gene-BHQ10_001279	45.66666667	33.33333333	4.876666667	3.163333333	0.543879155	0.310024423	1	XP_040729784.1	uncharacterized protein BHQ10_001279 [Talaromyces amestolkiae]	Ns
929	gene-BHQ10_001475	33	22	6.533333333	4.016666667	0.543809126	0.315579691	1	XP_040729980.1	uncharacterized protein BHQ10_001475 [Talaromyces amestolkiae]	Ns
930	gene-BHQ10_002231	380.3333333	534	18.43666667	24.36666667	-0.543742329	0.242628659	1	XP_040730736.1	uncharacterized protein BHQ10_002231 [Talaromyces amestolkiae]	Ns
931	gene-BHQ10_008707	1533.333333	2193	108.9466667	147.4533333	-0.543702209	0.291748477	1	XP_040737209.1	uncharacterized protein BHQ10_008707 [Talaromyces amestolkiae]	Ns
932	gene-BHQ10_002225	160.6666667	112	16.47333333	10.52666667	0.542602681	0.194271192	1	XP_040730730.1	uncharacterized protein BHQ10_002225 [Talaromyces amestolkiae]	Ns
933	gene-BHQ10_003852	504.3333333	714.6666667	17.38	23.02666667	-0.542519397	0.169081761	1	XP_040732356.1	uncharacterized protein BHQ10_003852 [Talaromyces amestolkiae]	Ns
934	gene-BHQ10_005677	350	492.6666667	25.09	33.11333333	-0.541816596	0.215209841	1	XP_040734181.1	uncharacterized protein BHQ10_005677 [Talaromyces amestolkiae]	Ns
935	gene-BHQ10_006043	981.3333333	1347	114.2666667	147.9633333	-0.54159038	0.159742254	1	XP_040734547.1	uncharacterized protein BHQ10_006043 [Talaromyces amestolkiae]	Ns
936	gene-BHQ10_003243	935	1323.333333	96.37	129.5966667	-0.541231779	0.310174966	1	XP_040731747.1	uncharacterized protein BHQ10_003243 [Talaromyces amestolkiae]	Ns
937	gene-BHQ10_005903	82	57.33333333	5.686666667	3.61	0.540705537	0.279365014	1	XP_040734407.1	uncharacterized protein BHQ10_005903 [Talaromyces amestolkiae]	Ns
938	gene-BHQ10_002918	266.3333333	179.3333333	18.84666667	11.80333333	0.540527609	0.291192743	1	XP_040731422.1	uncharacterized protein BHQ10_002918 [Talaromyces amestolkiae]	Ns
939	gene-BHQ10_008369	647	907	956.62	1284.71	-0.540475585	0.240845044	1	XP_040736871.1	uncharacterized protein BHQ10_008369 [Talaromyces amestolkiae]	Ns
940	gene-BHQ10_002669	80.33333333	56.66666667	5.703333333	3.606666667	0.539510309	0.41325823	1	XP_040731174.1	uncharacterized protein BHQ10_002669 [Talaromyces amestolkiae]	Ns
941	gene-BHQ10_008395	34.66666667	52.66666667	3.393333333	4.87	-0.539202908	0.497925368	1	XP_040736897.1	uncharacterized protein BHQ10_008395 [Talaromyces amestolkiae]	Ns
942	gene-BHQ10_009637	379.3333333	523.6666667	434.45	572.4533333	-0.538197128	0.419707064	1	XP_040738139.1	uncharacterized protein BHQ10_009637 [Talaromyces amestolkiae]	Ns
943	gene-BHQ10_009660	758.3333333	1065	59.83	79.35	-0.538045566	0.228994568	1	XP_040738162.1	uncharacterized protein BHQ10_009660 [Talaromyces amestolkiae]	Ns
944	gene-BHQ10_009420	43	60.66666667	5.513333333	7.38	-0.537630467	0.386479034	1	XP_040737922.1	uncharacterized protein BHQ10_009420 [Talaromyces amestolkiae]	Ns
945	gene-BHQ10_003031	44.66666667	64.66666667	5.9	7.883333333	-0.537611155	0.229979484	1	XP_040731535.1	uncharacterized protein BHQ10_003031 [Talaromyces amestolkiae]	Ns
946	gene-BHQ10_001516	449.6666667	639	22.42333333	29.49666667	-0.537393808	0.208703265	1	XP_040730021.1	uncharacterized protein BHQ10_001516 [Talaromyces amestolkiae]	Ns
947	gene-BHQ10_000365	341.3333333	463.6666667	9.756666667	12.53666667	-0.536671786	0.229784462	1	XP_040728870.1	uncharacterized protein BHQ10_000365 [Talaromyces amestolkiae]	Ns
948	gene-BHQ10_008715	221.3333333	159.3333333	6.293333333	4.06	0.536573391	0.298335171	1	XP_040737217.1	uncharacterized protein BHQ10_008715 [Talaromyces amestolkiae]	Ns
949	gene-BHQ10_008868	3322.333333	4610.666667	617.27	805.7366667	-0.53654697	0.234505014	1	XP_040737370.1	uncharacterized protein BHQ10_008868 [Talaromyces amestolkiae]	Ns
950	gene-BHQ10_003891	153	212.6666667	22.17333333	29.48	-0.536443761	0.371422854	1	XP_040732395.1	uncharacterized protein BHQ10_003891 [Talaromyces amestolkiae]	Ns
951	gene-BHQ10_010277	510	372	18.69	12.18666667	0.536365907	0.229302184	1	XP_040738779.1	uncharacterized protein BHQ10_010277 [Talaromyces amestolkiae]	Ns
952	gene-BHQ10_000317	182.6666667	120	19.85666667	12.45333333	0.535975053	0.465266129	1	XP_040728822.1	uncharacterized protein BHQ10_000317 [Talaromyces amestolkiae]	Ns
953	gene-BHQ10_000838	8052.333333	11326.33333	317.5366667	420.03	-0.535664549	0.250249593	1	XP_040729343.1	uncharacterized protein BHQ10_000838 [Talaromyces amestolkiae]	Ns
954	gene-BHQ10_003254	61	83.33333333	13.86333333	17.93666667	-0.535512529	0.270892331	1	XP_040731758.1	uncharacterized protein BHQ10_003254 [Talaromyces amestolkiae]	Ns
955	gene-BHQ10_003130	79.66666667	55	26.85666667	17.04333333	0.535505286	0.223816679	1	XP_040731634.1	uncharacterized protein BHQ10_003130 [Talaromyces amestolkiae]	Ns
956	gene-BHQ10_006441	78.66666667	56	13.35666667	8.586666667	0.53457531	0.237149743	1	XP_040734945.1	uncharacterized protein BHQ10_006441 [Talaromyces amestolkiae]	Ns
957	gene-BHQ10_000668	21.33333333	30.66666667	6.863333333	9.426666667	-0.534511694	0.400035724	1	XP_040729173.1	uncharacterized protein BHQ10_000668 [Talaromyces amestolkiae]	Ns
958	gene-BHQ10_005037	2095.666667	2918.666667	161.61	212.2766667	-0.534266738	0.310999205	1	XP_040733541.1	uncharacterized protein BHQ10_005037 [Talaromyces amestolkiae]	Ns
959	gene-BHQ10_004452	145.6666667	104.6666667	11.19	7.22	0.534228152	0.321226695	1	XP_040732956.1	uncharacterized protein BHQ10_004452 [Talaromyces amestolkiae]	Ns
960	gene-BHQ10_004730	1663	2275	129.7466667	170.9133333	-0.534018698	0.463527855	1	XP_040733234.1	uncharacterized protein BHQ10_004730 [Talaromyces amestolkiae]	Ns
961	gene-BHQ10_008724	452.3333333	646	49.12	65.53666667	-0.532509411	0.149071367	1	XP_040737226.1	uncharacterized protein BHQ10_008724 [Talaromyces amestolkiae]	Ns
962	gene-BHQ10_005295	3433.666667	4783	434.37	571.8533333	-0.532418442	0.329306379	1	XP_040733799.1	uncharacterized protein BHQ10_005295 [Talaromyces amestolkiae]	Ns
963	gene-BHQ10_006380	41.33333333	29.33333333	2.756666667	1.736666667	0.532004065	0.353566946	1	XP_040734884.1	uncharacterized protein BHQ10_006380 [Talaromyces amestolkiae]	Ns
964	gene-BHQ10_010249	2336.666667	3658.333333	436.4133333	625	-0.531153527	0.306872433	1	XP_040738751.1	uncharacterized protein BHQ10_010249 [Talaromyces amestolkiae]	Ns
965	gene-BHQ10_008451	108	75	6.043333333	3.83	0.530884605	0.233554835	1	XP_040736953.1	uncharacterized protein BHQ10_008451 [Talaromyces amestolkiae]	Ns
966	gene-BHQ10_008457	190.6666667	142	11.87666667	7.723333333	0.530619839	0.585054731	1	XP_040736959.1	uncharacterized protein BHQ10_008457 [Talaromyces amestolkiae]	Ns
967	gene-BHQ10_006448	433.3333333	599	54.24333333	71.04333333	-0.529895882	0.26653073	1	XP_040734952.1	uncharacterized protein BHQ10_006448 [Talaromyces amestolkiae]	Ns
968	gene-BHQ10_003336	51.33333333	71	5.633333333	7.33	-0.529755259	0.278709707	1	XP_040731840.1	uncharacterized protein BHQ10_003336 [Talaromyces amestolkiae]	Ns
969	gene-BHQ10_009796	289.3333333	210.3333333	15.74666667	10.27	0.529559655	0.226248794	1	XP_040738298.1	uncharacterized protein BHQ10_009796 [Talaromyces amestolkiae]	Ns
970	gene-BHQ10_005312	1082.333333	1490.666667	56.96666667	73.82	-0.529424217	0.217653053	1	XP_040733816.1	uncharacterized protein BHQ10_005312 [Talaromyces amestolkiae]	Ns
971	gene-BHQ10_008945	885	1227.333333	59.72333333	77.53	-0.529353476	0.203446053	1	XP_040737447.1	uncharacterized protein BHQ10_008945 [Talaromyces amestolkiae]	Ns
972	gene-BHQ10_006206	15	21.66666667	3.463333333	4.61	-0.528764757	0.338031964	1	XP_040734710.1	uncharacterized protein BHQ10_006206 [Talaromyces amestolkiae]	Ns
973	gene-BHQ10_004328	76.66666667	107	5.04	6.513333333	-0.52868052	0.257621483	1	XP_040732832.1	uncharacterized protein BHQ10_004328 [Talaromyces amestolkiae]	Ns
974	gene-BHQ10_003458	2213.666667	3401.333333	145.9866667	200.0633333	-0.528623254	0.329848501	1	XP_040731962.1	uncharacterized protein BHQ10_003458 [Talaromyces amestolkiae]	Ns
975	gene-BHQ10_004188	122	87.66666667	6.61	4.323333333	0.528378487	0.376833682	1	XP_040732692.1	uncharacterized protein BHQ10_004188 [Talaromyces amestolkiae]	Ns
976	gene-BHQ10_009568	1884	2596.666667	121.6666667	158.7733333	-0.528025274	0.321965894	1	XP_040738070.1	uncharacterized protein BHQ10_009568 [Talaromyces amestolkiae]	Ns
977	gene-BHQ10_008367	112.6666667	78	7.926666667	4.986666667	0.527317203	0.296160938	1	XP_040736869.1	uncharacterized protein BHQ10_008367 [Talaromyces amestolkiae]	Ns
978	gene-BHQ10_008133	716.6666667	999	85.56	113.31	-0.526709291	0.336111099	1	XP_040736635.1	uncharacterized protein BHQ10_008133 [Talaromyces amestolkiae]	Ns
979	gene-BHQ10_004750	931.3333333	1280.333333	94.05	122.0366667	-0.526632883	0.199438077	1	XP_040733254.1	uncharacterized protein BHQ10_004750 [Talaromyces amestolkiae]	Ns
980	gene-BHQ10_000067	1685.333333	2334.333333	82.60333333	108.6533333	-0.526135012	0.303123797	1	XP_040728572.1	uncharacterized protein BHQ10_000067 [Talaromyces amestolkiae]	Ns
981	gene-BHQ10_005112	795	1105.666667	112.0133333	147.8966667	-0.525967332	0.250118851	1	XP_040733616.1	uncharacterized protein BHQ10_005112 [Talaromyces amestolkiae]	Ns
982	gene-BHQ10_000376	38.66666667	26	2.876666667	1.786666667	0.525774046	0.351861401	1	XP_040728881.1	uncharacterized protein BHQ10_000376 [Talaromyces amestolkiae]	Ns
983	gene-BHQ10_005011	28	20	6.596666667	4.376666667	0.525590503	0.351293823	1	XP_040733515.1	uncharacterized protein BHQ10_005011 [Talaromyces amestolkiae]	Ns
984	gene-BHQ10_006396	45	32.33333333	14.51	9.443333333	0.525296499	0.320624953	1	XP_040734900.1	uncharacterized protein BHQ10_006396 [Talaromyces amestolkiae]	Ns
985	gene-BHQ10_008939	1568.666667	2111.666667	48.25333333	61.08666667	-0.52489415	0.314424686	1	XP_040737441.1	uncharacterized protein BHQ10_008939 [Talaromyces amestolkiae]	Ns
986	gene-BHQ10_003466	206.3333333	281	98.60333333	126.5866667	-0.524881165	0.28141107	1	XP_040731970.1	uncharacterized protein BHQ10_003466 [Talaromyces amestolkiae]	Ns
987	gene-BHQ10_007037	43	30	3.363333333	2.146666667	0.524675967	0.292480195	1	XP_040735541.1	uncharacterized protein BHQ10_007037 [Talaromyces amestolkiae]	Ns
988	gene-BHQ10_007725	1388	1906	32.03333333	41.51	-0.524354253	0.282165234	1	XP_040736228.1	uncharacterized protein BHQ10_007725 [Talaromyces amestolkiae]	Ns
989	gene-BHQ10_008898	1965.333333	2695.666667	608.7166667	781.4	-0.524213378	0.215958079	1	XP_040737400.1	uncharacterized protein BHQ10_008898 [Talaromyces amestolkiae]	Ns
990	gene-BHQ10_007661	782.6666667	1093.333333	25.99333333	34.33666667	-0.523861934	0.182103597	1	XP_040736164.1	uncharacterized protein BHQ10_007661 [Talaromyces amestolkiae]	Ns
991	gene-BHQ10_000427	875.6666667	1220.666667	101.2966667	132.4433333	-0.523544664	0.203152489	1	XP_040728932.1	uncharacterized protein BHQ10_000427 [Talaromyces amestolkiae]	Ns
992	gene-BHQ10_009102	29.33333333	20.66666667	2.043333333	1.306666667	0.523518279	0.429071135	1	XP_040737604.1	uncharacterized protein BHQ10_009102 [Talaromyces amestolkiae]	Ns
993	gene-BHQ10_006826	63.66666667	93	265.3466667	349.5166667	-0.523423278	0.233490773	1	XP_040735330.1	uncharacterized protein BHQ10_006826 [Talaromyces amestolkiae]	Ns
994	gene-BHQ10_006110	131.6666667	185	15.02	19.74	-0.523265165	0.260541009	1	XP_040734614.1	uncharacterized protein BHQ10_006110 [Talaromyces amestolkiae]	Ns
995	gene-BHQ10_006484	79.66666667	111	5.873333333	7.61	-0.522892161	0.24560602	1	XP_040734988.1	uncharacterized protein BHQ10_006484 [Talaromyces amestolkiae]	Ns
996	gene-BHQ10_009413	16.66666667	12	3.7	2.403333333	0.52275207	0.375286976	1	XP_040737915.1	uncharacterized protein BHQ10_009413 [Talaromyces amestolkiae]	Ns
997	gene-BHQ10_006823	118.3333333	171	10.72333333	14.28	-0.522630282	0.209207505	1	XP_040735327.1	uncharacterized protein BHQ10_006823 [Talaromyces amestolkiae]	Ns
998	gene-BHQ10_010248	38.33333333	61	2.253333333	3.183333333	-0.521423974	0.375678826	1	XP_040738750.1	uncharacterized protein BHQ10_010248 [Talaromyces amestolkiae]	Ns
999	gene-BHQ10_003147	539.6666667	370.3333333	37.92333333	23.75	0.521240188	0.33382808	1	XP_040731651.1	uncharacterized protein BHQ10_003147 [Talaromyces amestolkiae]	Ns
1000	gene-BHQ10_000636	863	1183.666667	168.3066667	219.8066667	-0.521163686	0.345537395	1	XP_040729141.1	uncharacterized protein BHQ10_000636 [Talaromyces amestolkiae]	Ns
1001	gene-BHQ10_002561	99	138.3333333	56.62333333	73.76666667	-0.521088228	0.240771446	1	XP_040731066.1	uncharacterized protein BHQ10_002561 [Talaromyces amestolkiae]	Ns
1002	gene-BHQ10_001076	95	66.33333333	7.323333333	4.746666667	0.520938334	0.23553677	1	XP_040729581.1	uncharacterized protein BHQ10_001076 [Talaromyces amestolkiae]	Ns
1003	gene-BHQ10_005874	28.33333333	41	2.233333333	2.946666667	-0.520816466	0.322056605	1	XP_040734378.1	uncharacterized protein BHQ10_005874 [Talaromyces amestolkiae]	Ns
1004	gene-BHQ10_001513	2089.666667	2910.666667	106.7	140.9866667	-0.52077705	0.329124256	1	XP_040730018.1	uncharacterized protein BHQ10_001513 [Talaromyces amestolkiae]	Ns
1005	gene-BHQ10_008419	212	147.6666667	25.95333333	16.45333333	0.520767616	0.304349433	1	XP_040736921.1	uncharacterized protein BHQ10_008419 [Talaromyces amestolkiae]	Ns
1006	gene-BHQ10_008513	61.66666667	82	10.99	13.66666667	-0.52058433	0.327911927	1	XP_040737015.1	uncharacterized protein BHQ10_008513 [Talaromyces amestolkiae]	Ns
1007	gene-BHQ10_000583	80.33333333	58.66666667	4.233333333	2.766666667	0.520483922	0.28578183	1	XP_040729088.1	uncharacterized protein BHQ10_000583 [Talaromyces amestolkiae]	Ns
1008	gene-BHQ10_001949	248.6666667	337	13.29333333	16.70666667	-0.520313278	0.238653162	1	XP_040730454.1	uncharacterized protein BHQ10_001949 [Talaromyces amestolkiae]	Ns
1009	gene-BHQ10_010319	11.33333333	15.33333333	2.68	3.373333333	-0.519883272	0.530082381	1	XP_040738821.1	uncharacterized protein BHQ10_010319 [Talaromyces amestolkiae]	Ns
1010	gene-BHQ10_009351	6.333333333	8.333333333	0.933333333	1.183333333	-0.519429878	0.482196401	1	XP_040737853.1	uncharacterized protein BHQ10_009351 [Talaromyces amestolkiae]	Ns
1011	gene-BHQ10_008965	447.6666667	312	25.30666667	16.51666667	0.519087448	0.334787989	1	XP_040737467.1	uncharacterized protein BHQ10_008965 [Talaromyces amestolkiae]	Ns
1012	gene-BHQ10_010074	5248	7214.333333	252.2266667	328.5633333	-0.519031328	0.332398648	1	XP_040738576.1	uncharacterized protein BHQ10_010074 [Talaromyces amestolkiae]	Ns
1013	gene-BHQ10_004756	346	247	4.813333333	3.1	0.518925595	0.309412543	1	XP_040733260.1	uncharacterized protein BHQ10_004756 [Talaromyces amestolkiae]	Ns
1014	gene-BHQ10_005913	4530.666667	6242.666667	404.17	523.4633333	-0.518680678	0.268252034	1	XP_040734417.1	uncharacterized protein BHQ10_005913 [Talaromyces amestolkiae]	Ns
1015	gene-BHQ10_001960	1752.666667	2435.333333	82.19666667	108.5666667	-0.518646525	0.365961485	1	XP_040730465.1	uncharacterized protein BHQ10_001960 [Talaromyces amestolkiae]	Ns
1016	gene-BHQ10_008620	26	18.33333333	9.17	5.856666667	0.518607599	0.351638448	1	XP_040737122.1	uncharacterized protein BHQ10_008620 [Talaromyces amestolkiae]	Ns
1017	gene-BHQ10_004714	8214.666667	11462	661.2133333	879.7533333	-0.518367488	0.359038814	1	XP_040733218.1	uncharacterized protein BHQ10_004714 [Talaromyces amestolkiae]	Ns
1018	gene-BHQ10_004140	2542.666667	3426.333333	239.9566667	304.6033333	-0.518282763	0.255223318	1	XP_040732644.1	uncharacterized protein BHQ10_004140 [Talaromyces amestolkiae]	Ns
1019	gene-BHQ10_010293	27.33333333	39	14.09333333	18.39666667	-0.517983348	0.29871363	1	XP_040738795.1	uncharacterized protein BHQ10_010293 [Talaromyces amestolkiae]	Ns
1020	gene-BHQ10_003741	229.6666667	161.3333333	18.26333333	11.68	0.517744114	0.218141613	1	XP_040732245.1	uncharacterized protein BHQ10_003741 [Talaromyces amestolkiae]	Ns
1021	gene-BHQ10_008434	22	15	1.953333333	1.226666667	0.517658616	0.349562512	1	XP_040736936.1	uncharacterized protein BHQ10_008434 [Talaromyces amestolkiae]	Ns
1022	gene-BHQ10_003117	1348.333333	1915.333333	555.18	755.94	-0.517369271	0.37934477	1	XP_040731621.1	uncharacterized protein BHQ10_003117 [Talaromyces amestolkiae]	Ns
1023	gene-BHQ10_001862	1702.666667	1234.666667	166.2866667	109.8733333	0.517065674	0.163200592	1	XP_040730367.1	uncharacterized protein BHQ10_001862 [Talaromyces amestolkiae]	Ns
1024	gene-BHQ10_007771	11	17	2.35	3.236666667	-0.51680687	0.434657919	1	XP_040736274.1	uncharacterized protein BHQ10_007771 [Talaromyces amestolkiae]	Ns
1025	gene-BHQ10_002922	122.3333333	91	10.03666667	6.613333333	0.516339366	0.3171087	1	XP_040731426.1	uncharacterized protein BHQ10_002922 [Talaromyces amestolkiae]	Ns
1026	gene-BHQ10_009237	151	211	6.71	8.71	-0.516042766	0.215142623	1	XP_040737739.1	uncharacterized protein BHQ10_009237 [Talaromyces amestolkiae]	Ns
1027	gene-BHQ10_002845	286.3333333	196	9.556666667	6.01	0.515743746	0.213487444	1	XP_040731349.1	uncharacterized protein BHQ10_002845 [Talaromyces amestolkiae]	Ns
1028	gene-BHQ10_007142	1003.333333	749.3333333	136.3166667	90.07333333	0.514979845	0.369736216	1	XP_040735646.1	uncharacterized protein BHQ10_007142 [Talaromyces amestolkiae]	Ns
1029	gene-BHQ10_004020	1218	868.6666667	161.9566667	106.17	0.514871309	0.200387875	1	XP_040732524.1	uncharacterized protein BHQ10_004020 [Talaromyces amestolkiae]	Ns
1030	gene-BHQ10_004432	521.3333333	365.6666667	36.50333333	23.19	0.514816712	0.287187987	1	XP_040732936.1	uncharacterized protein BHQ10_004432 [Talaromyces amestolkiae]	Ns
1031	gene-BHQ10_005582	12.66666667	18	2.29	3.076666667	-0.514645888	0.403599509	1	XP_040734086.1	uncharacterized protein BHQ10_005582 [Talaromyces amestolkiae]	Ns
1032	gene-BHQ10_006424	48.66666667	68.66666667	7.626666667	9.97	-0.514636061	0.330533097	1	XP_040734928.1	uncharacterized protein BHQ10_006424 [Talaromyces amestolkiae]	Ns
1033	gene-BHQ10_003489	518.6666667	723	16.66	21.70666667	-0.514469601	0.172768973	1	XP_040731993.1	uncharacterized protein BHQ10_003489 [Talaromyces amestolkiae]	Ns
1034	gene-BHQ10_003046	32.33333333	23	35.93333333	23.33	0.514350948	0.327069288	1	XP_040731550.1	uncharacterized protein BHQ10_003046 [Talaromyces amestolkiae]	Ns
1035	gene-BHQ10_005359	948.3333333	1301.666667	23.38	30.16666667	-0.51431903	0.246901519	1	XP_040733863.1	uncharacterized protein BHQ10_005359 [Talaromyces amestolkiae]	Ns
1036	gene-BHQ10_003600	202.3333333	143.3333333	15.53	9.926666667	0.514303298	0.435745841	1	XP_040732104.1	uncharacterized protein BHQ10_003600 [Talaromyces amestolkiae]	Ns
1037	gene-BHQ10_006569	28	40.33333333	4.293333333	5.693333333	-0.513468412	0.35445437	1	XP_040735073.1	uncharacterized protein BHQ10_006569 [Talaromyces amestolkiae]	Ns
1038	gene-BHQ10_003019	51.66666667	70	411.67	500.7666667	-0.512976208	0.408383975	1	XP_040731523.1	uncharacterized protein BHQ10_003019 [Talaromyces amestolkiae]	Ns
1039	gene-BHQ10_003628	7.666666667	11.66666667	0.583333333	0.793333333	-0.51286114	0.506055862	1	XP_040732132.1	uncharacterized protein BHQ10_003628 [Talaromyces amestolkiae]	Ns
1040	gene-BHQ10_001865	17.66666667	12.33333333	147.1566667	104.87	0.512654564	0.441492407	1	XP_040730370.1	uncharacterized protein BHQ10_001865 [Talaromyces amestolkiae]	Ns
1041	gene-BHQ10_000992	181.6666667	253.3333333	14.2	18.46333333	-0.512602049	0.250280149	1	XP_040729497.1	uncharacterized protein BHQ10_000992 [Talaromyces amestolkiae]	Ns
1042	gene-BHQ10_007173	403.3333333	296	30.30333333	20.18666667	0.512305609	0.218289655	1	XP_040735677.1	uncharacterized protein BHQ10_007173 [Talaromyces amestolkiae]	Ns
1043	gene-BHQ10_005465	585	766.6666667	44.10333333	54.70666667	-0.512171563	0.221035586	1	XP_040733969.1	uncharacterized protein BHQ10_005465 [Talaromyces amestolkiae]	Ns
1044	gene-BHQ10_009402	76	55.33333333	9.94	6.643333333	0.511764742	0.276667997	1	XP_040737904.1	uncharacterized protein BHQ10_009402 [Talaromyces amestolkiae]	Ns
1045	gene-BHQ10_008659	405.6666667	561	40.73666667	53.85333333	-0.511638854	0.385787498	1	XP_040737161.1	uncharacterized protein BHQ10_008659 [Talaromyces amestolkiae]	Ns
1046	gene-BHQ10_005772	693.3333333	988.6666667	106.1633333	141.54	-0.511070094	0.22883301	1	XP_040734276.1	uncharacterized protein BHQ10_005772 [Talaromyces amestolkiae]	Ns
1047	gene-BHQ10_005357	880.3333333	1204	113.2033333	147.34	-0.510989194	0.36475922	1	XP_040733861.1	uncharacterized protein BHQ10_005357 [Talaromyces amestolkiae]	Ns
1048	gene-BHQ10_000190	1497	2106	64.88666667	85.14666667	-0.510864857	0.172145072	1	XP_040728695.1	uncharacterized protein BHQ10_000190 [Talaromyces amestolkiae]	Ns
1049	gene-BHQ10_004712	1975.333333	1375.333333	93.11333333	58.91	0.510678995	0.367585902	1	XP_040733216.1	uncharacterized protein BHQ10_004712 [Talaromyces amestolkiae]	Ns
1050	gene-BHQ10_003125	10157.66667	14213	1463.34	1934.733333	-0.510195423	0.340772316	1	XP_040731629.1	uncharacterized protein BHQ10_003125 [Talaromyces amestolkiae]	Ns
1051	gene-BHQ10_001569	113	156	5.583333333	7.3	-0.509974337	0.349719887	1	XP_040730074.1	uncharacterized protein BHQ10_001569 [Talaromyces amestolkiae]	Ns
1052	gene-BHQ10_003936	2096.333333	2852.666667	538.3633333	685.96	-0.509596742	0.210185511	1	XP_040732440.1	uncharacterized protein BHQ10_003936 [Talaromyces amestolkiae]	Ns
1053	gene-BHQ10_009764	662	912	94.35	123.7566667	-0.509502238	0.435229768	1	XP_040738266.1	uncharacterized protein BHQ10_009764 [Talaromyces amestolkiae]	Ns
1054	gene-BHQ10_006368	36.33333333	49.33333333	3.64	4.64	-0.509307787	0.305400754	1	XP_040734872.1	uncharacterized protein BHQ10_006368 [Talaromyces amestolkiae]	Ns
1055	gene-BHQ10_000045	3228.333333	4450.333333	607.28	790.3	-0.509268275	0.327635396	1	XP_040728550.1	uncharacterized protein BHQ10_000045 [Talaromyces amestolkiae]	Ns
1056	gene-BHQ10_009736	901	1223	223.7233333	289.4233333	-0.508913895	0.376478143	1	XP_040738238.1	uncharacterized protein BHQ10_009736 [Talaromyces amestolkiae]	Ns
1057	gene-BHQ10_009876	128.6666667	175.6666667	11.46	14.55	-0.508691093	0.269277884	1	XP_040738378.1	uncharacterized protein BHQ10_009876 [Talaromyces amestolkiae]	Ns
1058	gene-BHQ10_010182	8045.333333	10940.66667	688.74	884.4	-0.508646549	0.287087242	1	XP_040738684.1	uncharacterized protein BHQ10_010182 [Talaromyces amestolkiae]	Ns
1059	gene-BHQ10_001340	109.3333333	75.33333333	8.263333333	5.2	0.50838698	0.288095763	1	XP_040729845.1	uncharacterized protein BHQ10_001340 [Talaromyces amestolkiae]	Ns
1060	gene-BHQ10_005761	1124.333333	1548	49.94	65.01	-0.508063144	0.305030047	1	XP_040734265.1	uncharacterized protein BHQ10_005761 [Talaromyces amestolkiae]	Ns
1061	gene-BHQ10_005354	9	12.33333333	0.71	0.906666667	-0.508016013	0.472357005	1	XP_040733858.1	uncharacterized protein BHQ10_005354 [Talaromyces amestolkiae]	Ns
1062	gene-BHQ10_008989	1075	1516	33.43	43.84333333	-0.507502258	0.213208754	1	XP_040737491.1	uncharacterized protein BHQ10_008989 [Talaromyces amestolkiae]	Ns
1063	gene-BHQ10_003677	143.3333333	196	18.45	23.60666667	-0.507234071	0.253480141	1	XP_040732181.1	uncharacterized protein BHQ10_003677 [Talaromyces amestolkiae]	Ns
1064	gene-BHQ10_008676	2244	3027	316.0433333	409.3166667	-0.507219025	0.471869466	1	XP_040737178.1	uncharacterized protein BHQ10_008676 [Talaromyces amestolkiae]	Ns
1065	gene-BHQ10_005129	77.33333333	106	11.32333333	14.45666667	-0.506992072	0.272370414	1	XP_040733633.1	uncharacterized protein BHQ10_005129 [Talaromyces amestolkiae]	Ns
1066	gene-BHQ10_003457	73.33333333	112	6.77	9.156666667	-0.506825631	0.361806301	1	XP_040731961.1	uncharacterized protein BHQ10_003457 [Talaromyces amestolkiae]	Ns
1067	gene-BHQ10_003007	1782.333333	2419	665.1233333	847.7566667	-0.506561417	0.266157488	1	XP_002148988.1	60S ribosomal protein L11 [Talaromyces marneffei ATCC 18224]	Ns
1068	gene-BHQ10_004765	717	990	316.1133333	416.7333333	-0.505922823	0.265052271	1	XP_040733269.1	uncharacterized protein BHQ10_004765 [Talaromyces amestolkiae]	Ns
1069	gene-BHQ10_002644	2099.333333	3230.333333	288.5	394.9233333	-0.505568489	0.378709452	1	XP_040731149.1	uncharacterized protein BHQ10_002644 [Talaromyces amestolkiae]	Ns
1070	gene-BHQ10_000931	1142	798.6666667	111.3933333	71.84666667	0.505265729	0.159787294	1	XP_040729436.1	uncharacterized protein BHQ10_000931 [Talaromyces amestolkiae]	Ns
1071	gene-BHQ10_007566	847.6666667	1159.666667	33.93666667	43.74333333	-0.505139773	0.291978456	1	XP_040736069.1	uncharacterized protein BHQ10_007566 [Talaromyces amestolkiae]	Ns
1072	gene-BHQ10_000965	1550.666667	1120.333333	70.06666667	45.71	0.505076366	0.232657465	1	XP_040729470.1	uncharacterized protein BHQ10_000965 [Talaromyces amestolkiae]	Ns
1073	gene-BHQ10_004100	104.3333333	73	28.82	18.95333333	0.504652111	0.389186338	1	XP_040732604.1	uncharacterized protein BHQ10_004100 [Talaromyces amestolkiae]	Ns
1074	gene-BHQ10_010282	1038.333333	1411	84.66333333	108.4	-0.504474343	0.212229858	1	XP_040738784.1	uncharacterized protein BHQ10_010282 [Talaromyces amestolkiae]	Ns
1075	gene-BHQ10_005350	1338	1899.666667	69.96333333	92.32333333	-0.504358089	0.207644999	1	XP_040733854.1	uncharacterized protein BHQ10_005350 [Talaromyces amestolkiae]	Ns
1076	gene-BHQ10_005469	114.3333333	171.3333333	14.02333333	18.84	-0.504007886	0.311802492	1	XP_040733973.1	uncharacterized protein BHQ10_005469 [Talaromyces amestolkiae]	Ns
1077	gene-BHQ10_004131	468	635.3333333	52.62333333	66.98666667	-0.50392262	0.268919578	1	XP_040732635.1	uncharacterized protein BHQ10_004131 [Talaromyces amestolkiae]	Ns
1078	gene-BHQ10_007956	1055	1456.666667	48.78	63.37666667	-0.503686409	0.254341205	1	XP_040736459.1	uncharacterized protein BHQ10_007956 [Talaromyces amestolkiae]	Ns
1079	gene-BHQ10_008237	3002.333333	2080.333333	179.5166667	117.4566667	0.503517933	0.321093046	1	XP_040736739.1	uncharacterized protein BHQ10_008237 [Talaromyces amestolkiae]	Ns
1080	gene-BHQ10_008633	26.66666667	20	6.55	4.42	0.503092437	0.433302748	1	XP_040737135.1	uncharacterized protein BHQ10_008633 [Talaromyces amestolkiae]	Ns
1081	gene-BHQ10_005188	1862.666667	2542	60.72333333	78.27333333	-0.502790002	0.345024776	1	XP_040733692.1	uncharacterized protein BHQ10_005188 [Talaromyces amestolkiae]	Ns
1082	gene-BHQ10_005368	77.33333333	101.3333333	25.87333333	32.35666667	-0.502552789	0.320655462	1	XP_040733872.1	uncharacterized protein BHQ10_005368 [Talaromyces amestolkiae]	Ns
1083	gene-BHQ10_004475	17.33333333	12.33333333	2.456666667	1.616666667	0.502501743	0.412889766	1	XP_040732979.1	uncharacterized protein BHQ10_004475 [Talaromyces amestolkiae]	Ns
1084	gene-BHQ10_005003	8.333333333	11.66666667	5.44	7.41	-0.50235446	0.499217202	1	XP_040733507.1	uncharacterized protein BHQ10_005003 [Talaromyces amestolkiae]	Ns
1085	gene-BHQ10_002373	55	71.66666667	9.97	12.55666667	-0.502111356	0.474266401	1	XP_040730878.1	uncharacterized protein BHQ10_002373 [Talaromyces amestolkiae]	Ns
1086	gene-BHQ10_002640	1518.333333	1065.333333	1656.636667	1091.346667	0.501631804	0.361694738	1	XP_040731145.1	uncharacterized protein BHQ10_002640 [Talaromyces amestolkiae]	Ns
1087	gene-BHQ10_001233	33.66666667	23.66666667	9.72	6.396666667	0.501486988	0.310462308	1	XP_040729738.1	uncharacterized protein BHQ10_001233 [Talaromyces amestolkiae]	Ns
1088	gene-BHQ10_009933	88.33333333	63.33333333	2.826666667	1.84	0.501360933	0.290026088	1	XP_040738435.1	uncharacterized protein BHQ10_009933 [Talaromyces amestolkiae]	Ns
1089	gene-BHQ10_005650	1030.666667	1417	80.74333333	104.3233333	-0.501140273	0.249191272	1	XP_040734154.1	uncharacterized protein BHQ10_005650 [Talaromyces amestolkiae]	Ns
1090	gene-BHQ10_008162	147	107.6666667	16.87	11.27	0.500993751	0.26111588	1	XP_040736664.1	uncharacterized protein BHQ10_008162 [Talaromyces amestolkiae]	Ns
1091	gene-BHQ10_001719	11894.33333	16457.33333	388.84	501.8566667	-0.50093921	0.231413562	1	XP_040730224.1	uncharacterized protein BHQ10_001719 [Talaromyces amestolkiae]	Ns
1092	gene-BHQ10_006319	1220.333333	1695.333333	122.54	158.3366667	-0.50085104	0.184644019	1	XP_040734823.1	uncharacterized protein BHQ10_006319 [Talaromyces amestolkiae]	Ns
1093	gene-BHQ10_009601	19.33333333	28.66666667	4.53	6.066666667	-0.500459271	0.405214568	1	XP_040738103.1	uncharacterized protein BHQ10_009601 [Talaromyces amestolkiae]	Ns
1094	gene-BHQ10_001237	709.6666667	959.3333333	128.42	163.6266667	-0.500396124	0.293828665	1	XP_040729742.1	uncharacterized protein BHQ10_001237 [Talaromyces amestolkiae]	Ns
1095	gene-BHQ10_009199	120	83.66666667	14.94666667	9.65	0.500272759	0.377142632	1	XP_040737701.1	uncharacterized protein BHQ10_009199 [Talaromyces amestolkiae]	Ns
1096	gene-BHQ10_002124	10.66666667	7.666666667	1.543333333	1.03	0.499784589	0.459143666	1	XP_040730629.1	uncharacterized protein BHQ10_002124 [Talaromyces amestolkiae]	Ns
1097	gene-BHQ10_005528	443	614.3333333	33.83	44.39	-0.49977368	0.273433909	1	XP_040734032.1	uncharacterized protein BHQ10_005528 [Talaromyces amestolkiae]	Ns
1098	gene-BHQ10_007275	878.6666667	1213.333333	84.99666667	109.65	-0.498685393	0.232881548	1	XP_040735779.1	uncharacterized protein BHQ10_007275 [Talaromyces amestolkiae]	Ns
1099	gene-BHQ10_001444	325	438.6666667	561.29	721.45	-0.49863209	0.362945837	1	XP_002151641.1	mitochondrial DnaJ chaperone (Tim14), putative [Talaromyces marneffei ATCC 18224]	Ns
1100	gene-BHQ10_000660	8	11.66666667	0.533333333	0.713333333	-0.498455935	0.526220136	1	XP_040729165.1	uncharacterized protein BHQ10_000660 [Talaromyces amestolkiae]	Ns
1101	gene-BHQ10_000347	1138	1533	203.5666667	255.9733333	-0.497492729	0.196014324	1	XP_040728852.1	uncharacterized protein BHQ10_000347 [Talaromyces amestolkiae]	Ns
1102	gene-BHQ10_006825	1704	2263	126.9	160.0533333	-0.497008347	0.342183972	1	XP_040735329.1	uncharacterized protein BHQ10_006825 [Talaromyces amestolkiae]	Ns
1103	gene-BHQ10_008057	1020.333333	1405.666667	38.54	49.61666667	-0.496972489	0.201913262	1	XP_040736560.1	uncharacterized protein BHQ10_008057 [Talaromyces amestolkiae]	Ns
1104	gene-BHQ10_006760	926	664	21.34333333	13.91	0.496943498	0.178294013	1	XP_040735264.1	uncharacterized protein BHQ10_006760 [Talaromyces amestolkiae]	Ns
1105	gene-BHQ10_001826	17.33333333	12.33333333	1.733333333	1.116666667	0.496649227	0.411050553	1	XP_040730331.1	uncharacterized protein BHQ10_001826 [Talaromyces amestolkiae]	Ns
1106	gene-BHQ10_009783	14.33333333	9.666666667	2.103333333	1.303333333	0.496575353	0.519393026	1	XP_040738285.1	uncharacterized protein BHQ10_009783 [Talaromyces amestolkiae]	Ns
1107	gene-BHQ10_001181	129.3333333	169.6666667	9.916666667	12.32	-0.496453697	0.293197399	1	XP_040729686.1	uncharacterized protein BHQ10_001181 [Talaromyces amestolkiae]	Ns
1108	gene-BHQ10_007212	3556.333333	4751.666667	484.2633333	609.0633333	-0.496208768	0.253431764	1	XP_040735716.1	uncharacterized protein BHQ10_007212 [Talaromyces amestolkiae]	Ns
1109	gene-BHQ10_006071	227.3333333	327.6666667	6.186666667	8.143333333	-0.496115882	0.216680355	1	XP_040734575.1	uncharacterized protein BHQ10_006071 [Talaromyces amestolkiae]	Ns
1110	gene-BHQ10_003338	967	1330	65.99666667	85.87333333	-0.495742357	0.305958432	1	XP_040731842.1	uncharacterized protein BHQ10_003338 [Talaromyces amestolkiae]	Ns
1111	gene-BHQ10_007138	60.33333333	84.66666667	23.31	30.44333333	-0.495015949	0.262094527	1	XP_040735642.1	uncharacterized protein BHQ10_007138 [Talaromyces amestolkiae]	Ns
1112	gene-BHQ10_009238	40.33333333	29.33333333	4.136666667	2.74	0.494999353	0.434375875	1	XP_040737740.1	uncharacterized protein BHQ10_009238 [Talaromyces amestolkiae]	Ns
1113	gene-BHQ10_004028	307.6666667	478.3333333	16.00333333	21.77666667	-0.494920016	0.513705157	1	XP_040732532.1	uncharacterized protein BHQ10_004028 [Talaromyces amestolkiae]	Ns
1114	gene-BHQ10_005799	23.33333333	16	4.593333333	2.956666667	0.494677246	0.371329652	1	XP_040734303.1	uncharacterized protein BHQ10_005799 [Talaromyces amestolkiae]	Ns
1115	gene-BHQ10_006788	725	968.6666667	93.31666667	120.2266667	-0.494322639	0.43042391	1	XP_040735292.1	uncharacterized protein BHQ10_006788 [Talaromyces amestolkiae]	Ns
1116	gene-BHQ10_005269	1357	1868.333333	50.4	65.26666667	-0.494311697	0.284150176	1	XP_040733773.1	uncharacterized protein BHQ10_005269 [Talaromyces amestolkiae]	Ns
1117	gene-BHQ10_009418	1234	1675	91.41666667	115.84	-0.493807929	0.255488352	1	XP_040737920.1	uncharacterized protein BHQ10_009418 [Talaromyces amestolkiae]	Ns
1118	gene-BHQ10_001855	832	1123.666667	75.65666667	95.72333333	-0.493140934	0.235699853	1	XP_040730360.1	uncharacterized protein BHQ10_001855 [Talaromyces amestolkiae]	Ns
1119	gene-BHQ10_005911	52	39.33333333	2.373333333	1.596666667	0.492820253	0.323316206	1	XP_040734415.1	uncharacterized protein BHQ10_005911 [Talaromyces amestolkiae]	Ns
1120	gene-BHQ10_009242	891	1212	214.8266667	275.9566667	-0.492562986	0.242295091	1	XP_040737744.1	uncharacterized protein BHQ10_009242 [Talaromyces amestolkiae]	Ns
1121	gene-BHQ10_001973	8.333333333	12	1.05	1.363333333	-0.491974305	0.508583503	1	XP_040730478.1	uncharacterized protein BHQ10_001973 [Talaromyces amestolkiae]	Ns
1122	gene-BHQ10_009429	420	300.3333333	9.666666667	6.266666667	0.491913989	0.268353483	1	XP_040737931.1	uncharacterized protein BHQ10_009429 [Talaromyces amestolkiae]	Ns
1123	gene-BHQ10_002515	54.66666667	73.66666667	7.833333333	9.773333333	-0.491913692	0.327275021	1	XP_040731020.1	uncharacterized protein BHQ10_002515 [Talaromyces amestolkiae]	Ns
1124	gene-BHQ10_006435	36.66666667	25.33333333	2.343333333	1.493333333	0.491752664	0.349476344	1	XP_040734939.1	uncharacterized protein BHQ10_006435 [Talaromyces amestolkiae]	Ns
1125	gene-BHQ10_006277	11	15	1.606666667	2.073333333	-0.491705014	0.462323792	1	XP_040734781.1	uncharacterized protein BHQ10_006277 [Talaromyces amestolkiae]	Ns
1126	gene-BHQ10_009335	45	31.33333333	3.166666667	2.05	0.491451375	0.407831333	1	XP_040737837.1	uncharacterized protein BHQ10_009335 [Talaromyces amestolkiae]	Ns
1127	gene-BHQ10_001273	322	488.3333333	22.82666667	30.3	-0.491257385	0.37123489	1	XP_040729778.1	uncharacterized protein BHQ10_001273 [Talaromyces amestolkiae]	Ns
1128	gene-BHQ10_007997	350.3333333	494.6666667	57.74	75.65333333	-0.491133995	0.184325141	1	XP_040736500.1	uncharacterized protein BHQ10_007997 [Talaromyces amestolkiae]	Ns
1129	gene-BHQ10_010225	14.33333333	20	2.043333333	2.636666667	-0.490932374	0.396922401	1	XP_040738727.1	uncharacterized protein BHQ10_010225 [Talaromyces amestolkiae]	Ns
1130	gene-BHQ10_004399	38.33333333	50.66666667	4.976666667	6.19	-0.490621986	0.360526238	1	XP_040732903.1	uncharacterized protein BHQ10_004399 [Talaromyces amestolkiae]	Ns
1131	gene-BHQ10_001681	252.3333333	338.6666667	25.52333333	32.43666667	-0.490242981	0.318942901	1	XP_040730186.1	uncharacterized protein BHQ10_001681 [Talaromyces amestolkiae]	Ns
1132	gene-BHQ10_003731	643.3333333	898	27.84333333	36.13	-0.490131801	0.223856962	1	XP_040732235.1	uncharacterized protein BHQ10_003731 [Talaromyces amestolkiae]	Ns
1133	gene-BHQ10_005918	2378.666667	3249.666667	106.8866667	138.2666667	-0.489939227	0.334051994	1	XP_040734422.1	uncharacterized protein BHQ10_005918 [Talaromyces amestolkiae]	Ns
1134	gene-BHQ10_002229	36.66666667	50.66666667	1.553333333	1.976666667	-0.489836592	0.304993594	1	XP_040730734.1	uncharacterized protein BHQ10_002229 [Talaromyces amestolkiae]	Ns
1135	gene-BHQ10_007071	883.3333333	1201	117.4033333	151.2333333	-0.489187027	0.356470954	1	XP_040735575.1	uncharacterized protein BHQ10_007071 [Talaromyces amestolkiae]	Ns
1136	gene-BHQ10_008927	69	88.33333333	5.396666667	6.5	-0.488939471	0.379079248	1	XP_040737429.1	uncharacterized protein BHQ10_008927 [Talaromyces amestolkiae]	Ns
1137	gene-BHQ10_006911	2109.666667	2875.333333	248.6066667	318.22	-0.488921279	0.259747874	1	XP_040735415.1	uncharacterized protein BHQ10_006911 [Talaromyces amestolkiae]	Ns
1138	gene-BHQ10_000616	3486.333333	4774	239.1633333	302.3933333	-0.48871253	0.248659788	1	XP_040729121.1	uncharacterized protein BHQ10_000616 [Talaromyces amestolkiae]	Ns
1139	gene-BHQ10_002729	11	8	2.39	1.57	0.48864421	0.472204421	1	XP_040731234.1	uncharacterized protein BHQ10_002729 [Talaromyces amestolkiae]	Ns
1140	gene-BHQ10_000970	2596	3957.333333	183.66	250.3566667	-0.488532018	0.315384539	1	XP_040729475.1	uncharacterized protein BHQ10_000970 [Talaromyces amestolkiae]	Ns
1141	gene-BHQ10_008729	1410	1914.666667	693.0366667	879.7933333	-0.488246073	0.184244436	1	XP_040737231.1	uncharacterized protein BHQ10_008729 [Talaromyces amestolkiae]	Ns
1142	gene-BHQ10_010153	1714.666667	2310	114.7466667	145.35	-0.488205523	0.357533838	1	XP_040738655.1	uncharacterized protein BHQ10_010153 [Talaromyces amestolkiae]	Ns
1143	gene-BHQ10_009189	324	243	47.15666667	31.34666667	0.487773498	0.598071138	1	XP_040737691.1	uncharacterized protein BHQ10_009189 [Talaromyces amestolkiae]	Ns
1144	gene-BHQ10_005875	2191.666667	2974	196.0266667	248.9233333	-0.487459682	0.292205875	1	XP_040734379.1	uncharacterized protein BHQ10_005875 [Talaromyces amestolkiae]	Ns
1145	gene-BHQ10_008194	146	107	23.01666667	15.37333333	0.486863152	0.233388163	1	XP_040736696.1	uncharacterized protein BHQ10_008194 [Talaromyces amestolkiae]	Ns
1146	gene-BHQ10_003683	89	65.33333333	5.83	3.883333333	0.486261491	0.367347264	1	XP_040732187.1	uncharacterized protein BHQ10_003683 [Talaromyces amestolkiae]	Ns
1147	gene-BHQ10_001318	3184.666667	4288.333333	244.88	312.2066667	-0.486091823	0.318084619	1	XP_040729823.1	uncharacterized protein BHQ10_001318 [Talaromyces amestolkiae]	Ns
1148	gene-BHQ10_006913	184	252.6666667	23.61333333	30.36666667	-0.4859486	0.253414982	1	XP_040735417.1	uncharacterized protein BHQ10_006913 [Talaromyces amestolkiae]	Ns
1149	gene-BHQ10_007064	6095.666667	8219	319.9866667	406.3733333	-0.485756358	0.296573905	1	XP_040735568.1	uncharacterized protein BHQ10_007064 [Talaromyces amestolkiae]	Ns
1150	gene-BHQ10_000272	947	1308.666667	45.98	59.68333333	-0.485521358	0.291511666	1	XP_040728777.1	uncharacterized protein BHQ10_000272 [Talaromyces amestolkiae]	Ns
1151	gene-BHQ10_003950	1654.333333	2323.333333	121.4766667	156.5	-0.485498508	0.255251305	1	XP_040732454.1	uncharacterized protein BHQ10_003950 [Talaromyces amestolkiae]	Ns
1152	gene-BHQ10_004549	3272.333333	4372.666667	621.68	778.2933333	-0.485112565	0.236473088	1	XP_040733053.1	uncharacterized protein BHQ10_004549 [Talaromyces amestolkiae]	Ns
1153	gene-BHQ10_004940	299.3333333	434.3333333	16.92333333	22.05666667	-0.484897558	0.315952973	1	XP_040733444.1	uncharacterized protein BHQ10_004940 [Talaromyces amestolkiae]	Ns
1154	gene-BHQ10_008153	595.6666667	803	21.89	27.75666667	-0.484553864	0.280735563	1	XP_040736655.1	uncharacterized protein BHQ10_008153 [Talaromyces amestolkiae]	Ns
1155	gene-BHQ10_002809	52	68	22.37333333	27.78666667	-0.484462014	0.400152741	1	XP_040731313.1	uncharacterized protein BHQ10_002809 [Talaromyces amestolkiae]	Ns
1156	gene-BHQ10_002348	17	11.33333333	4.586666667	2.963333333	0.484342484	0.506477143	1	XP_040730853.1	uncharacterized protein BHQ10_002348 [Talaromyces amestolkiae]	Ns
1157	gene-BHQ10_008376	232.3333333	168.6666667	15.46333333	10.36333333	0.484275168	0.267371198	1	XP_040736878.1	uncharacterized protein BHQ10_008376 [Talaromyces amestolkiae]	Ns
1158	gene-BHQ10_007267	280.3333333	380.3333333	41.68333333	52.46666667	-0.484013554	0.221084384	1	XP_040735771.1	uncharacterized protein BHQ10_007267 [Talaromyces amestolkiae]	Ns
1159	gene-BHQ10_006366	192.3333333	138.6666667	15.10666667	9.906666667	0.483998729	0.253948961	1	XP_040734870.1	uncharacterized protein BHQ10_006366 [Talaromyces amestolkiae]	Ns
1160	gene-BHQ10_009243	1991	2700	742.5066667	951.4566667	-0.483772902	0.347355714	1	XP_040737745.1	uncharacterized protein BHQ10_009243 [Talaromyces amestolkiae]	Ns
1161	gene-BHQ10_010390	10	7.333333333	0.886666667	0.583333333	0.483250507	0.530306215	1	XP_040738891.1	uncharacterized protein BHQ10_010390 [Talaromyces amestolkiae]	Ns
1162	gene-BHQ10_000567	1058	1421.333333	67.75333333	85.33333333	-0.483143057	0.219274869	1	XP_040729072.1	uncharacterized protein BHQ10_000567 [Talaromyces amestolkiae]	Ns
1163	gene-BHQ10_000150	365	255	327.61	216.92	0.48308033	0.255722927	1	XP_040728655.1	uncharacterized protein BHQ10_000150 [Talaromyces amestolkiae]	Ns
1164	gene-BHQ10_003906	6392	4614.666667	422.7566667	280.7533333	0.483079707	0.247434792	1	XP_040732410.1	uncharacterized protein BHQ10_003906 [Talaromyces amestolkiae]	Ns
1165	gene-BHQ10_007957	356.6666667	489.3333333	33.26666667	42.91666667	-0.483035988	0.313103768	1	XP_040736460.1	uncharacterized protein BHQ10_007957 [Talaromyces amestolkiae]	Ns
1166	gene-BHQ10_003202	847.3333333	1129.333333	604.2066667	760.24	-0.482929907	0.214416315	1	XP_040731706.1	uncharacterized protein BHQ10_003202 [Talaromyces amestolkiae]	Ns
1167	gene-BHQ10_003777	20	27	5.943333333	7.61	-0.482788218	0.350006303	1	XP_040732281.1	uncharacterized protein BHQ10_003777 [Talaromyces amestolkiae]	Ns
1168	gene-BHQ10_008235	4719.666667	3302.333333	381.5833333	254.37	0.482240122	0.400922122	1	XP_040736737.1	uncharacterized protein BHQ10_008235 [Talaromyces amestolkiae]	Ns
1169	gene-BHQ10_010087	412.6666667	570.3333333	40.18	51.92	-0.482166924	0.264293431	1	XP_040738589.1	uncharacterized protein BHQ10_010087 [Talaromyces amestolkiae]	Ns
1170	gene-BHQ10_000237	842	1142.666667	38.32333333	48.98333333	-0.481933112	0.263087032	1	XP_040728742.1	uncharacterized protein BHQ10_000237 [Talaromyces amestolkiae]	Ns
1171	gene-BHQ10_005567	1643	2261	33.39	43.09333333	-0.481916648	0.304138853	1	XP_040734071.1	uncharacterized protein BHQ10_005567 [Talaromyces amestolkiae]	Ns
1172	gene-BHQ10_006318	705.3333333	519.6666667	20.59666667	13.73666667	0.481577085	0.279454738	1	XP_040734822.1	uncharacterized protein BHQ10_006318 [Talaromyces amestolkiae]	Ns
1173	gene-BHQ10_007894	26.66666667	19.33333333	6.883333333	4.653333333	0.480732815	0.410419175	1	XP_040736397.1	uncharacterized protein BHQ10_007894 [Talaromyces amestolkiae]	Ns
1174	gene-BHQ10_003602	1807.333333	1335.333333	149.8433333	101.3433333	0.480517064	0.381123581	1	XP_040732106.1	uncharacterized protein BHQ10_003602 [Talaromyces amestolkiae]	Ns
1175	gene-BHQ10_008800	1144	1664	81.13333333	106.0833333	-0.480073558	0.348262781	1	XP_040737302.1	uncharacterized protein BHQ10_008800 [Talaromyces amestolkiae]	Ns
1176	gene-BHQ10_008247	292.6666667	403.6666667	58	74.47333333	-0.479420652	0.207799791	1	XP_040736749.1	uncharacterized protein BHQ10_008247 [Talaromyces amestolkiae]	Ns
1177	gene-BHQ10_004808	25.33333333	35	3.363333333	4.316666667	-0.479147549	0.351397273	1	XP_040733312.1	uncharacterized protein BHQ10_004808 [Talaromyces amestolkiae]	Ns
1178	gene-BHQ10_010358	279	365.3333333	20.67666667	25.41333333	-0.478973019	0.277675599	1	XP_040738860.1	uncharacterized protein BHQ10_010358 [Talaromyces amestolkiae]	Ns
1179	gene-BHQ10_008781	244.3333333	323	39.88666667	50.51333333	-0.478868111	0.430370475	1	XP_040737283.1	uncharacterized protein BHQ10_008781 [Talaromyces amestolkiae]	Ns
1180	gene-BHQ10_008846	121.6666667	174	18.49333333	24.33	-0.478595832	0.284596988	1	XP_040737348.1	uncharacterized protein BHQ10_008846 [Talaromyces amestolkiae]	Ns
1181	gene-BHQ10_001607	1574.666667	2115.666667	89.37666667	113.69	-0.478197131	0.321828997	1	XP_040730112.1	uncharacterized protein BHQ10_001607 [Talaromyces amestolkiae]	Ns
1182	gene-BHQ10_003360	21	29.66666667	2.44	3.103333333	-0.478163834	0.477741114	1	XP_040731864.1	uncharacterized protein BHQ10_003360 [Talaromyces amestolkiae]	Ns
1183	gene-BHQ10_004410	213.6666667	289.3333333	6.496666667	8.113333333	-0.477985007	0.24927208	1	XP_040732914.1	uncharacterized protein BHQ10_004410 [Talaromyces amestolkiae]	Ns
1184	gene-BHQ10_007626	32.66666667	23	5.716666667	3.766666667	0.477865357	0.3526027	1	XP_040736129.1	uncharacterized protein BHQ10_007626 [Talaromyces amestolkiae]	Ns
1185	gene-BHQ10_002598	21.33333333	30	2.723333333	3.43	-0.477812375	0.469096866	1	XP_040731103.1	uncharacterized protein BHQ10_002598 [Talaromyces amestolkiae]	Ns
1186	gene-BHQ10_006101	210	154	8.103333333	5.36	0.477713849	0.325045535	1	XP_040734605.1	uncharacterized protein BHQ10_006101 [Talaromyces amestolkiae]	Ns
1187	gene-BHQ10_007596	43.66666667	32	17.61333333	11.87	0.477509024	0.380369515	1	XP_040736099.1	uncharacterized protein BHQ10_007596 [Talaromyces amestolkiae]	Ns
1188	gene-BHQ10_008116	57.33333333	80	12.39666667	16.06	-0.477472807	0.290682933	1	XP_040736618.1	uncharacterized protein BHQ10_008116 [Talaromyces amestolkiae]	Ns
1189	gene-BHQ10_002549	23	16.66666667	1.453333333	0.96	0.477312042	0.43753485	1	XP_040731054.1	uncharacterized protein BHQ10_002549 [Talaromyces amestolkiae]	Ns
1190	gene-BHQ10_006876	28.66666667	21	1.853333333	1.223333333	0.477161378	0.397328342	1	XP_040735380.1	uncharacterized protein BHQ10_006876 [Talaromyces amestolkiae]	Ns
1191	gene-BHQ10_003239	22.33333333	16.33333333	1.3	0.86	0.476829178	0.42534121	1	XP_040731743.1	uncharacterized protein BHQ10_003239 [Talaromyces amestolkiae]	Ns
1192	gene-BHQ10_000977	450	600.6666667	79	98.90666667	-0.476259567	0.312622349	1	XP_040729482.1	uncharacterized protein BHQ10_000977 [Talaromyces amestolkiae]	Ns
1193	gene-BHQ10_004030	501.3333333	758	72.87666667	97.33666667	-0.476109737	0.490786061	1	XP_040732534.1	uncharacterized protein BHQ10_004030 [Talaromyces amestolkiae]	Ns
1194	gene-BHQ10_004769	16.33333333	12.33333333	1.156666667	0.783333333	0.475641046	0.453628079	1	XP_040733273.1	uncharacterized protein BHQ10_004769 [Talaromyces amestolkiae]	Ns
1195	gene-BHQ10_001049	5.666666667	4	0.813333333	0.533333333	0.475579752	0.698272071	1	XP_040729554.1	uncharacterized protein BHQ10_001049 [Talaromyces amestolkiae]	Ns
1196	gene-BHQ10_000676	377	506.6666667	46.82666667	58.36666667	-0.475398485	0.227411975	1	XP_040729181.1	uncharacterized protein BHQ10_000676 [Talaromyces amestolkiae]	Ns
1197	gene-BHQ10_008740	1546.666667	2091	59.18333333	75.98	-0.47536794	0.376562947	1	XP_040737242.1	uncharacterized protein BHQ10_008740 [Talaromyces amestolkiae]	Ns
1198	gene-BHQ10_005542	622	837	182.0133333	231.59	-0.475248574	0.425740658	1	XP_040734046.1	uncharacterized protein BHQ10_005542 [Talaromyces amestolkiae]	Ns
1199	gene-BHQ10_003865	126.3333333	177	8.013333333	10.17666667	-0.475105247	0.269977015	1	XP_040732369.1	uncharacterized protein BHQ10_003865 [Talaromyces amestolkiae]	Ns
1200	gene-BHQ10_000848	1103	1479.333333	98.71	126.0233333	-0.475092937	0.372467396	1	XP_040729353.1	uncharacterized protein BHQ10_000848 [Talaromyces amestolkiae]	Ns
1201	gene-BHQ10_009203	26.33333333	37.33333333	3.693333333	4.823333333	-0.474119334	0.349629862	1	XP_040737705.1	uncharacterized protein BHQ10_009203 [Talaromyces amestolkiae]	Ns
1202	gene-BHQ10_007166	32.33333333	24	2.333333333	1.556666667	0.474046652	0.444843565	1	XP_040735670.1	uncharacterized protein BHQ10_007166 [Talaromyces amestolkiae]	Ns
1203	gene-BHQ10_003205	833	1121	75.31666667	97.01333333	-0.474044914	0.417838978	1	XP_040731709.1	uncharacterized protein BHQ10_003205 [Talaromyces amestolkiae]	Ns
1204	gene-BHQ10_008964	20.33333333	28	1.886666667	2.43	-0.473585977	0.359089141	1	XP_040737466.1	uncharacterized protein BHQ10_008964 [Talaromyces amestolkiae]	Ns
1205	gene-BHQ10_003396	2156	2874	138.1866667	173.0266667	-0.473077921	0.295956804	1	XP_040731900.1	uncharacterized protein BHQ10_003396 [Talaromyces amestolkiae]	Ns
1206	gene-BHQ10_009200	194	257.3333333	58.16666667	72.92333333	-0.47292363	0.265968639	1	XP_040737702.1	uncharacterized protein BHQ10_009200 [Talaromyces amestolkiae]	Ns
1207	gene-BHQ10_010316	186.3333333	132.3333333	32.46333333	21.91	0.472825277	0.389311441	1	XP_040738818.1	uncharacterized protein BHQ10_010316 [Talaromyces amestolkiae]	Ns
1208	gene-BHQ10_009309	281	425	30.46	40.92666667	-0.472754543	0.535969618	1	XP_040737811.1	uncharacterized protein BHQ10_009309 [Talaromyces amestolkiae]	Ns
1209	gene-BHQ10_009800	119.6666667	160.3333333	28.70333333	36.23666667	-0.47264655	0.307772437	1	XP_040738302.1	uncharacterized protein BHQ10_009800 [Talaromyces amestolkiae]	Ns
1210	gene-BHQ10_001155	216.3333333	163.3333333	9.34	6.28	0.472497011	0.346904277	1	XP_040729660.1	uncharacterized protein BHQ10_001155 [Talaromyces amestolkiae]	Ns
1211	gene-BHQ10_004324	641.6666667	471.6666667	37.96	25.28333333	0.472416455	0.291352873	1	XP_040732828.1	uncharacterized protein BHQ10_004324 [Talaromyces amestolkiae]	Ns
1212	gene-BHQ10_009798	69.66666667	104.3333333	6.293333333	8.36	-0.472311163	0.399580058	1	XP_040738300.1	uncharacterized protein BHQ10_009798 [Talaromyces amestolkiae]	Ns
1213	gene-BHQ10_006934	1124	1502.333333	133.6133333	167.9066667	-0.471918161	0.258951113	1	XP_040735438.1	uncharacterized protein BHQ10_006934 [Talaromyces amestolkiae]	Ns
1214	gene-BHQ10_007800	2798.333333	3761.666667	355.0166667	450.4533333	-0.471692966	0.34664933	1	XP_040736303.1	uncharacterized protein BHQ10_007800 [Talaromyces amestolkiae]	Ns
1215	gene-BHQ10_008288	678	916.3333333	45.93	58.51666667	-0.471033156	0.294123373	1	XP_040736790.1	uncharacterized protein BHQ10_008288 [Talaromyces amestolkiae]	Ns
1216	gene-BHQ10_009379	10	7.333333333	0.72	0.48	0.470884664	0.481551744	1	XP_040737881.1	uncharacterized protein BHQ10_009379 [Talaromyces amestolkiae]	Ns
1217	gene-BHQ10_009008	7225.333333	5284.666667	271.0366667	182.6266667	0.470714186	0.283148199	1	XP_040737510.1	uncharacterized protein BHQ10_009008 [Talaromyces amestolkiae]	Ns
1218	gene-BHQ10_006282	6737.333333	5000.666667	168.61	114.2966667	0.470338971	0.231752752	1	XP_040734786.1	uncharacterized protein BHQ10_006282 [Talaromyces amestolkiae]	Ns
1219	gene-BHQ10_001797	10.33333333	7.666666667	0.386666667	0.26	0.469489971	0.480011788	1	XP_040730302.1	uncharacterized protein BHQ10_001797 [Talaromyces amestolkiae]	Ns
1220	gene-BHQ10_002247	816.3333333	1037	40.46	48.47666667	-0.469456288	0.276109117	1	XP_040730752.1	uncharacterized protein BHQ10_002247 [Talaromyces amestolkiae]	Ns
1221	gene-BHQ10_007187	3616.333333	4774.333333	759.5566667	945.6766667	-0.469270839	0.291835099	1	XP_040735691.1	uncharacterized protein BHQ10_007187 [Talaromyces amestolkiae]	Ns
1222	gene-BHQ10_009702	412	559	47.97	61.03333333	-0.468856343	0.315502868	1	XP_040738204.1	uncharacterized protein BHQ10_009702 [Talaromyces amestolkiae]	Ns
1223	gene-BHQ10_005529	378	496.6666667	58.61333333	72.27	-0.468782117	0.282860899	1	XP_040734033.1	uncharacterized protein BHQ10_005529 [Talaromyces amestolkiae]	Ns
1224	gene-BHQ10_003715	23.33333333	17.33333333	1.8	1.196666667	0.468469897	0.446785678	1	XP_040732219.1	uncharacterized protein BHQ10_003715 [Talaromyces amestolkiae]	Ns
1225	gene-BHQ10_010069	29.33333333	22	1.836666667	1.233333333	0.468408036	0.36953543	1	XP_040738571.1	uncharacterized protein BHQ10_010069 [Talaromyces amestolkiae]	Ns
1226	gene-BHQ10_003200	56.33333333	40.66666667	2.566666667	1.713333333	0.468307764	0.341349949	1	XP_040731704.1	uncharacterized protein BHQ10_003200 [Talaromyces amestolkiae]	Ns
1227	gene-BHQ10_000947	180.3333333	238.3333333	18.24333333	22.51	-0.467847214	0.261704985	1	XP_040729452.1	uncharacterized protein BHQ10_000947 [Talaromyces amestolkiae]	Ns
1228	gene-BHQ10_008145	529.3333333	812	24.64	33.26666667	-0.467840824	0.369676771	1	XP_040736647.1	uncharacterized protein BHQ10_008145 [Talaromyces amestolkiae]	Ns
1229	gene-BHQ10_000132	103	80.66666667	3.496666667	2.423333333	0.467470764	0.61855017	1	XP_040728637.1	uncharacterized protein BHQ10_000132 [Talaromyces amestolkiae]	Ns
1230	gene-BHQ10_001872	1093	810.6666667	146.3466667	97.81	0.467443158	0.401543155	1	XP_040730377.1	uncharacterized protein BHQ10_001872 [Talaromyces amestolkiae]	Ns
1231	gene-BHQ10_000171	45.33333333	33.66666667	3.226666667	2.156666667	0.467233211	0.347721941	1	XP_040728676.1	uncharacterized protein BHQ10_000171 [Talaromyces amestolkiae]	Ns
1232	gene-BHQ10_005584	322.6666667	239	34.34333333	23.12666667	0.467048904	0.222598016	1	XP_040734088.1	uncharacterized protein BHQ10_005584 [Talaromyces amestolkiae]	Ns
1233	gene-BHQ10_009341	706.3333333	519	25.49	16.98666667	0.466969341	0.240531779	1	XP_040737843.1	uncharacterized protein BHQ10_009341 [Talaromyces amestolkiae]	Ns
1234	gene-BHQ10_006775	38.33333333	52.66666667	33.31666667	42.88666667	-0.466964274	0.34723209	1	XP_040735279.1	uncharacterized protein BHQ10_006775 [Talaromyces amestolkiae]	Ns
1235	gene-BHQ10_002282	878.3333333	1178.333333	666.5	839.98	-0.466832481	0.217692137	1	XP_040730787.1	uncharacterized protein BHQ10_002282 [Talaromyces amestolkiae]	Ns
1236	gene-BHQ10_008169	198.3333333	270	68.66	88.40666667	-0.466736753	0.38179566	1	XP_040736671.1	uncharacterized protein BHQ10_008169 [Talaromyces amestolkiae]	Ns
1237	gene-BHQ10_001460	2548.666667	3461.666667	264.8866667	336.7066667	-0.466491013	0.256291104	1	XP_040729965.1	uncharacterized protein BHQ10_001460 [Talaromyces amestolkiae]	Ns
1238	gene-BHQ10_002039	199.3333333	149	8.406666667	5.773333333	0.466479126	0.257873966	1	XP_040730544.1	uncharacterized protein BHQ10_002039 [Talaromyces amestolkiae]	Ns
1239	gene-BHQ10_001912	178.6666667	131.3333333	7.66	5.096666667	0.46626806	0.284377931	1	XP_040730417.1	uncharacterized protein BHQ10_001912 [Talaromyces amestolkiae]	Ns
1240	gene-BHQ10_001550	644.6666667	489.3333333	23.31	15.90333333	0.466073519	0.274294354	1	XP_040730055.1	uncharacterized protein BHQ10_001550 [Talaromyces amestolkiae]	Ns
1241	gene-BHQ10_007973	932	1243.666667	577.44	740.0433333	-0.466032761	0.415954203	1	XP_040736476.1	uncharacterized protein BHQ10_007973 [Talaromyces amestolkiae]	Ns
1242	gene-BHQ10_001390	1588.333333	2107.333333	104.9666667	131.2466667	-0.465796981	0.302775032	1	XP_040729895.1	uncharacterized protein BHQ10_001390 [Talaromyces amestolkiae]	Ns
1243	gene-BHQ10_004919	127.3333333	95.66666667	9.923333333	6.743333333	0.465767222	0.335813573	1	XP_040733423.1	uncharacterized protein BHQ10_004919 [Talaromyces amestolkiae]	Ns
1244	gene-BHQ10_006922	284.3333333	377	384.6	479.4833333	-0.46571724	0.338150007	1	XP_040735426.1	uncharacterized protein BHQ10_006922 [Talaromyces amestolkiae]	Ns
1245	gene-BHQ10_009928	115	84	3.126666667	2.05	0.46565045	0.367278417	1	XP_040738430.1	uncharacterized protein BHQ10_009928 [Talaromyces amestolkiae]	Ns
1246	gene-BHQ10_008150	197.6666667	259	40.59666667	50.82666667	-0.465375637	0.388736681	1	XP_040736652.1	uncharacterized protein BHQ10_008150 [Talaromyces amestolkiae]	Ns
1247	gene-BHQ10_005802	74.33333333	100.6666667	5.28	6.603333333	-0.465124653	0.342111019	1	XP_040734306.1	uncharacterized protein BHQ10_005802 [Talaromyces amestolkiae]	Ns
1248	gene-BHQ10_007750	237.6666667	318.6666667	36.13	45.08	-0.465039348	0.230414167	1	XP_040736253.1	uncharacterized protein BHQ10_007750 [Talaromyces amestolkiae]	Ns
1249	gene-BHQ10_004813	1586.333333	2137	348.6166667	443.21	-0.464769004	0.317283636	1	XP_040733317.1	uncharacterized protein BHQ10_004813 [Talaromyces amestolkiae]	Ns
1250	gene-BHQ10_005707	145.6666667	109.6666667	7.7	5.23	0.464708193	0.27520314	1	XP_040734211.1	uncharacterized protein BHQ10_005707 [Talaromyces amestolkiae]	Ns
1251	gene-BHQ10_006046	71	55	11.43	7.92	0.4646349	0.370191276	1	XP_040734550.1	uncharacterized protein BHQ10_006046 [Talaromyces amestolkiae]	Ns
1252	gene-BHQ10_007624	294.6666667	213.6666667	18.62	12.32333333	0.464565411	0.244764889	1	XP_040736127.1	uncharacterized protein BHQ10_007624 [Talaromyces amestolkiae]	Ns
1253	gene-BHQ10_009907	43.66666667	65.33333333	4.9	6.603333333	-0.464434287	0.390634115	1	XP_040738409.1	uncharacterized protein BHQ10_009907 [Talaromyces amestolkiae]	Ns
1254	gene-BHQ10_001127	156	114	25.21666667	16.82333333	0.464285687	0.259687382	1	XP_040729632.1	uncharacterized protein BHQ10_001127 [Talaromyces amestolkiae]	Ns
1255	gene-BHQ10_003229	35	50	9.746666667	12.65666667	-0.463942776	0.414673455	1	XP_040731733.1	uncharacterized protein BHQ10_003229 [Talaromyces amestolkiae]	Ns
1256	gene-BHQ10_001541	178.6666667	129.6666667	31.16666667	20.98666667	0.463739802	0.299190951	1	XP_040730046.1	uncharacterized protein BHQ10_001541 [Talaromyces amestolkiae]	Ns
1257	gene-BHQ10_000876	1694	2281.666667	174.72	219.5966667	-0.463581548	0.251791645	1	XP_040729381.1	uncharacterized protein BHQ10_000876 [Talaromyces amestolkiae]	Ns
1258	gene-BHQ10_009505	74	56.33333333	4.576666667	3.086666667	0.46346408	0.503195098	1	XP_040738007.1	uncharacterized protein BHQ10_009505 [Talaromyces amestolkiae]	Ns
1259	gene-BHQ10_005868	423	572.3333333	47.09333333	59.09	-0.463010618	0.239158401	1	XP_040734372.1	uncharacterized protein BHQ10_005868 [Talaromyces amestolkiae]	Ns
1260	gene-BHQ10_004930	2807.666667	2068	39.59	27.02	0.462932206	0.340437361	1	XP_040733434.1	uncharacterized protein BHQ10_004930 [Talaromyces amestolkiae]	Ns
1261	gene-BHQ10_003368	22.66666667	16.66666667	0.97	0.646666667	0.462102657	0.455451847	1	XP_040731872.1	uncharacterized protein BHQ10_003368 [Talaromyces amestolkiae]	Ns
1262	gene-BHQ10_000847	1091.666667	1467	88.97	112.81	-0.461775692	0.330050795	1	XP_040729352.1	uncharacterized protein BHQ10_000847 [Talaromyces amestolkiae]	Ns
1263	gene-BHQ10_005970	1234.666667	1652.333333	58.42	73.2	-0.461731553	0.277829973	1	XP_040734474.1	uncharacterized protein BHQ10_005970 [Talaromyces amestolkiae]	Ns
1264	gene-BHQ10_002240	56.33333333	42	14.00333333	9.373333333	0.461560861	0.45916527	1	XP_040730745.1	uncharacterized protein BHQ10_002240 [Talaromyces amestolkiae]	Ns
1265	gene-BHQ10_007184	608.3333333	453.3333333	18.94	12.72	0.461555439	0.243912231	1	XP_040735688.1	uncharacterized protein BHQ10_007184 [Talaromyces amestolkiae]	Ns
1266	gene-BHQ10_009867	45.33333333	59	805.1866667	1177.32	-0.46154759	0.35067737	1	XP_040738369.1	uncharacterized protein BHQ10_009867 [Talaromyces amestolkiae]	Ns
1267	gene-BHQ10_001624	1410.666667	1929.666667	71.80666667	91.12666667	-0.461342043	0.201831476	1	XP_040730129.1	uncharacterized protein BHQ10_001624 [Talaromyces amestolkiae]	Ns
1268	gene-BHQ10_010053	233.6666667	320.6666667	46.06	58.56	-0.461277429	0.23643584	1	XP_040738555.1	uncharacterized protein BHQ10_010053 [Talaromyces amestolkiae]	Ns
1269	gene-BHQ10_002442	89.33333333	64.33333333	11.23333333	7.54	0.46126111	0.321459216	1	XP_040730947.1	uncharacterized protein BHQ10_002442 [Talaromyces amestolkiae]	Ns
1270	gene-BHQ10_003370	8	6.333333333	0.713333333	0.496666667	0.461066203	0.57380748	1	XP_040731874.1	uncharacterized protein BHQ10_003370 [Talaromyces amestolkiae]	Ns
1271	gene-BHQ10_001792	20.33333333	28.33333333	1.543333333	1.996666667	-0.4610009	0.394529493	1	XP_040730297.1	uncharacterized protein BHQ10_001792 [Talaromyces amestolkiae]	Ns
1272	gene-BHQ10_009954	1446	1900.333333	49.95	61.14333333	-0.46089041	0.290229715	1	XP_040738456.1	uncharacterized protein BHQ10_009954 [Talaromyces amestolkiae]	Ns
1273	gene-BHQ10_006958	11	15	1.236666667	1.55	-0.460447035	0.479729493	1	XP_040735462.1	uncharacterized protein BHQ10_006958 [Talaromyces amestolkiae]	Ns
1274	gene-BHQ10_000256	10.33333333	8	0.766666667	0.53	0.460183236	0.510705081	1	XP_040728761.1	uncharacterized protein BHQ10_000256 [Talaromyces amestolkiae]	Ns
1275	gene-BHQ10_005256	529.3333333	697	23.45333333	28.92	-0.459808371	0.209601867	1	XP_040733760.1	uncharacterized protein BHQ10_005256 [Talaromyces amestolkiae]	Ns
1276	gene-BHQ10_009787	660	874	181.67	227.75	-0.459805424	0.369388499	1	XP_040738289.1	uncharacterized protein BHQ10_009787 [Talaromyces amestolkiae]	Ns
1277	gene-BHQ10_001485	13580.33333	18131	821.91	1032.846667	-0.459578896	0.330171665	1	XP_040729990.1	uncharacterized protein BHQ10_001485 [Talaromyces amestolkiae]	Ns
1278	gene-BHQ10_005016	48.33333333	64.66666667	8.66	10.78	-0.459542346	0.325250322	1	XP_040733520.1	uncharacterized protein BHQ10_005016 [Talaromyces amestolkiae]	Ns
1279	gene-BHQ10_002610	13.33333333	10.66666667	1.023333333	0.71	0.459417479	0.521758747	1	XP_040731115.1	uncharacterized protein BHQ10_002610 [Talaromyces amestolkiae]	Ns
1280	gene-BHQ10_008510	175.6666667	127.3333333	16.27666667	11.00333333	0.458986435	0.305625305	1	XP_040737012.1	uncharacterized protein BHQ10_008510 [Talaromyces amestolkiae]	Ns
1281	gene-BHQ10_003491	58.33333333	45	4.736666667	3.32	0.458623959	0.403310846	1	XP_040731995.1	uncharacterized protein BHQ10_003491 [Talaromyces amestolkiae]	Ns
1282	gene-BHQ10_010183	140.3333333	179.3333333	35.31	42.54333333	-0.45834784	0.328632519	1	XP_040738685.1	uncharacterized protein BHQ10_010183 [Talaromyces amestolkiae]	Ns
1283	gene-BHQ10_007101	5132	6898	500.69	632.2566667	-0.458097393	0.296027075	1	XP_040735605.1	uncharacterized protein BHQ10_007101 [Talaromyces amestolkiae]	Ns
1284	gene-BHQ10_007989	406.6666667	305.6666667	17.40333333	11.81666667	0.457650233	0.385986109	1	XP_040736492.1	uncharacterized protein BHQ10_007989 [Talaromyces amestolkiae]	Ns
1285	gene-BHQ10_003473	339	253.3333333	20.60666667	13.78666667	0.457445823	0.504112185	1	XP_040731977.1	uncharacterized protein BHQ10_003473 [Talaromyces amestolkiae]	Ns
1286	gene-BHQ10_008956	276	196.6666667	28.61666667	18.80333333	0.457411373	0.265108781	1	XP_040737458.1	uncharacterized protein BHQ10_008956 [Talaromyces amestolkiae]	Ns
1287	gene-BHQ10_008132	527.6666667	711.6666667	26.32666667	33.11333333	-0.457287281	0.255376383	1	XP_040736634.1	uncharacterized protein BHQ10_008132 [Talaromyces amestolkiae]	Ns
1288	gene-BHQ10_008712	1219.666667	1594.333333	89.30666667	110.23	-0.457185518	0.361628986	1	XP_040737214.1	uncharacterized protein BHQ10_008712 [Talaromyces amestolkiae]	Ns
1289	gene-BHQ10_008570	496.3333333	659.3333333	25.18333333	31.67	-0.457164861	0.336790872	1	XP_040737072.1	uncharacterized protein BHQ10_008570 [Talaromyces amestolkiae]	Ns
1290	gene-BHQ10_001646	8097.666667	10810.66667	486.2833333	616.93	-0.457159407	0.394635778	1	XP_040730151.1	uncharacterized protein BHQ10_001646 [Talaromyces amestolkiae]	Ns
1291	gene-BHQ10_009889	21.66666667	15	1.753333333	1.156666667	0.456971502	0.514775943	1	XP_040738391.1	uncharacterized protein BHQ10_009889 [Talaromyces amestolkiae]	Ns
1292	gene-BHQ10_007077	1139	1510.333333	104.8366667	132.8266667	-0.456950962	0.409765776	1	XP_040735581.1	uncharacterized protein BHQ10_007077 [Talaromyces amestolkiae]	Ns
1293	gene-BHQ10_001767	74.33333333	53	5.416666667	3.53	0.456560183	0.412502255	1	XP_040730272.1	uncharacterized protein BHQ10_001767 [Talaromyces amestolkiae]	Ns
1294	gene-BHQ10_001994	39	31.33333333	5.376666667	3.85	0.456395837	0.447789596	1	XP_040730499.1	uncharacterized protein BHQ10_001994 [Talaromyces amestolkiae]	Ns
1295	gene-BHQ10_003746	126	175	14.79333333	18.93333333	-0.456388274	0.319194106	1	XP_040732250.1	uncharacterized protein BHQ10_003746 [Talaromyces amestolkiae]	Ns
1296	gene-BHQ10_007681	1800.666667	2331.666667	235.5033333	289.6833333	-0.45638577	0.390509141	1	XP_040736184.1	uncharacterized protein BHQ10_007681 [Talaromyces amestolkiae]	Ns
1297	gene-BHQ10_006086	578	766	41.49	51.54666667	-0.456349155	0.292773386	1	XP_040734590.1	uncharacterized protein BHQ10_006086 [Talaromyces amestolkiae]	Ns
1298	gene-BHQ10_002129	191.6666667	255	62.08	77.98666667	-0.456236701	0.296484489	1	XP_040730634.1	uncharacterized protein BHQ10_002129 [Talaromyces amestolkiae]	Ns
1299	gene-BHQ10_004639	380.3333333	282.3333333	47.33333333	31.95333333	0.456191213	0.291067421	1	XP_040733143.1	uncharacterized protein BHQ10_004639 [Talaromyces amestolkiae]	Ns
1300	gene-BHQ10_002191	254.6666667	193.6666667	19.36333333	13.21	0.45616149	0.2868037	1	XP_040730696.1	uncharacterized protein BHQ10_002191 [Talaromyces amestolkiae]	Ns
1301	gene-BHQ10_000328	311.3333333	231.3333333	17.66666667	11.94666667	0.454738364	0.238893747	1	XP_040728833.1	uncharacterized protein BHQ10_000328 [Talaromyces amestolkiae]	Ns
1302	gene-BHQ10_000323	2474.666667	1825	125.2233333	83.77333333	0.454601422	0.283847802	1	XP_040728828.1	uncharacterized protein BHQ10_000323 [Talaromyces amestolkiae]	Ns
1303	gene-BHQ10_005639	249.6666667	197	26.63666667	18.64666667	0.454576622	0.489483588	1	XP_040734143.1	uncharacterized protein BHQ10_005639 [Talaromyces amestolkiae]	Ns
1304	gene-BHQ10_004084	66	48	8.69	5.833333333	0.454230561	0.351568063	1	XP_040732588.1	uncharacterized protein BHQ10_004084 [Talaromyces amestolkiae]	Ns
1305	gene-BHQ10_007159	947.6666667	691	52.86666667	35.55333333	0.454086479	0.245035448	1	XP_040735663.1	uncharacterized protein BHQ10_007159 [Talaromyces amestolkiae]	Ns
1306	gene-BHQ10_007623	73.66666667	53.33333333	6.003333333	4.03	0.454086191	0.396504637	1	XP_040736126.1	uncharacterized protein BHQ10_007623 [Talaromyces amestolkiae]	Ns
1307	gene-BHQ10_009811	3386.666667	4572.333333	155.01	194.82	-0.453812306	0.263950685	1	XP_040738313.1	uncharacterized protein BHQ10_009811 [Talaromyces amestolkiae]	Ns
1308	gene-BHQ10_004480	1400.666667	1889.333333	106.7033333	131.8033333	-0.453315833	0.261011886	1	XP_040732984.1	uncharacterized protein BHQ10_004480 [Talaromyces amestolkiae]	Ns
1309	gene-BHQ10_002168	174	265	22.03	29.41	-0.453187891	0.542969483	1	XP_040730673.1	uncharacterized protein BHQ10_002168 [Talaromyces amestolkiae]	Ns
1310	gene-BHQ10_000326	85	63.33333333	6.586666667	4.44	0.453061557	0.33353621	1	XP_040728831.1	uncharacterized protein BHQ10_000326 [Talaromyces amestolkiae]	Ns
1311	gene-BHQ10_004419	548.6666667	409.3333333	42.77666667	29.04666667	0.452825014	0.208492338	1	XP_040732923.1	uncharacterized protein BHQ10_004419 [Talaromyces amestolkiae]	Ns
1312	gene-BHQ10_007732	1012	1339.333333	145.6466667	182.6766667	-0.452635418	0.378005663	1	XP_040736235.1	uncharacterized protein BHQ10_007732 [Talaromyces amestolkiae]	Ns
1313	gene-BHQ10_000248	67.33333333	92.33333333	7.446666667	9.37	-0.452367956	0.285627358	1	XP_040728753.1	uncharacterized protein BHQ10_000248 [Talaromyces amestolkiae]	Ns
1314	gene-BHQ10_005937	285.6666667	215	6.31	4.276666667	0.451853273	0.292962193	1	XP_040734441.1	uncharacterized protein BHQ10_005937 [Talaromyces amestolkiae]	Ns
1315	gene-BHQ10_001582	40.66666667	56.66666667	96.73666667	125.1566667	-0.451836374	0.348730403	1	XP_040730087.1	uncharacterized protein BHQ10_001582 [Talaromyces amestolkiae]	Ns
1316	gene-BHQ10_006518	57	41.33333333	3.076666667	2.07	0.451537467	0.342272581	1	XP_040735022.1	uncharacterized protein BHQ10_006518 [Talaromyces amestolkiae]	Ns
1317	gene-BHQ10_000211	35.66666667	25.66666667	6.55	4.406666667	0.450742488	0.410582943	1	XP_040728716.1	uncharacterized protein BHQ10_000211 [Talaromyces amestolkiae]	Ns
1318	gene-BHQ10_003432	115.3333333	88.33333333	17.54666667	12.21333333	0.450705036	0.317681565	1	XP_040731936.1	uncharacterized protein BHQ10_003432 [Talaromyces amestolkiae]	Ns
1319	gene-BHQ10_000573	247.6666667	185.3333333	479.1666667	323.2866667	0.450689163	0.379865905	1	XP_040729078.1	uncharacterized protein BHQ10_000573 [Talaromyces amestolkiae]	Ns
1320	gene-BHQ10_002006	52.33333333	38	8.43	5.636666667	0.450416853	0.344343998	1	XP_040730511.1	uncharacterized protein BHQ10_002006 [Talaromyces amestolkiae]	Ns
1321	gene-BHQ10_008894	45.33333333	59	6.413333333	7.72	-0.450230517	0.392910645	1	XP_040737396.1	uncharacterized protein BHQ10_008894 [Talaromyces amestolkiae]	Ns
1322	gene-BHQ10_003190	357.6666667	466	16.92333333	20.97333333	-0.450044408	0.407720677	1	XP_040731694.1	uncharacterized protein BHQ10_003190 [Talaromyces amestolkiae]	Ns
1323	gene-BHQ10_003969	1515	1979.666667	70.75	86.2	-0.449830377	0.287746072	1	XP_040732473.1	uncharacterized protein BHQ10_003969 [Talaromyces amestolkiae]	Ns
1324	gene-BHQ10_000761	113.6666667	169.3333333	13.19666667	17.34	-0.449779205	0.443430543	1	XP_040729266.1	uncharacterized protein BHQ10_000761 [Talaromyces amestolkiae]	Ns
1325	gene-BHQ10_008374	12.33333333	9.333333333	0.88	0.586666667	0.449555005	0.58524471	1	XP_040736876.1	uncharacterized protein BHQ10_008374 [Talaromyces amestolkiae]	Ns
1326	gene-BHQ10_008275	21	28.66666667	2.32	2.953333333	-0.449538276	0.499115415	1	XP_040736777.1	uncharacterized protein BHQ10_008275 [Talaromyces amestolkiae]	Ns
1327	gene-BHQ10_000170	341	259.6666667	15.51333333	10.61666667	0.449360704	0.27927142	1	XP_040728675.1	uncharacterized protein BHQ10_000170 [Talaromyces amestolkiae]	Ns
1328	gene-BHQ10_004961	159.6666667	115	13.58333333	8.966666667	0.449072423	0.444559993	1	XP_040733465.1	uncharacterized protein BHQ10_004961 [Talaromyces amestolkiae]	Ns
1329	gene-BHQ10_000071	144	188.3333333	15.51666667	19.01333333	-0.449040832	0.278388742	1	XP_040728576.1	uncharacterized protein BHQ10_000071 [Talaromyces amestolkiae]	Ns
1330	gene-BHQ10_002083	572.6666667	763	150.5533333	189.8033333	-0.448966073	0.342376724	1	XP_040730588.1	uncharacterized protein BHQ10_002083 [Talaromyces amestolkiae]	Ns
1331	gene-BHQ10_003198	71.66666667	94.66666667	10.07333333	12.42666667	-0.448755111	0.395496443	1	XP_040731702.1	uncharacterized protein BHQ10_003198 [Talaromyces amestolkiae]	Ns
1332	gene-BHQ10_004065	26.33333333	19.66666667	2.713333333	1.833333333	0.44858888	0.397224622	1	XP_040732569.1	uncharacterized protein BHQ10_004065 [Talaromyces amestolkiae]	Ns
1333	gene-BHQ10_003455	224.3333333	289.6666667	28.37666667	34.10666667	-0.448057334	0.301916575	1	XP_040731959.1	uncharacterized protein BHQ10_003455 [Talaromyces amestolkiae]	Ns
1334	gene-BHQ10_003859	2750	3636.666667	152.1866667	190.6733333	-0.447688849	0.408579787	1	XP_040732363.1	uncharacterized protein BHQ10_003859 [Talaromyces amestolkiae]	Ns
1335	gene-BHQ10_002659	19	14.66666667	2.696666667	1.91	0.447218426	0.458336041	1	XP_040731164.1	uncharacterized protein BHQ10_002659 [Talaromyces amestolkiae]	Ns
1336	gene-BHQ10_003565	184	145.3333333	11.43	7.96	0.447071335	0.461502187	1	XP_040732069.1	uncharacterized protein BHQ10_003565 [Talaromyces amestolkiae]	Ns
1337	gene-BHQ10_003601	236	314.3333333	58.96333333	74.59666667	-0.446808962	0.33272149	1	XP_040732105.1	uncharacterized protein BHQ10_003601 [Talaromyces amestolkiae]	Ns
1338	gene-BHQ10_006462	1825.333333	2448	315.3366667	396.3	-0.446741069	0.240098638	1	XP_040734966.1	uncharacterized protein BHQ10_006462 [Talaromyces amestolkiae]	Ns
1339	gene-BHQ10_004932	920	672.6666667	101.3133333	68.38666667	0.446680827	0.376365518	1	XP_040733436.1	uncharacterized protein BHQ10_004932 [Talaromyces amestolkiae]	Ns
1340	gene-BHQ10_007314	48.33333333	35	3.163333333	2.106666667	0.446627358	0.352515848	1	XP_040735818.1	uncharacterized protein BHQ10_007314 [Talaromyces amestolkiae]	Ns
1341	gene-BHQ10_006041	9.333333333	13.33333333	0.82	1.056666667	-0.44651922	0.579996478	1	XP_040734545.1	uncharacterized protein BHQ10_006041 [Talaromyces amestolkiae]	Ns
1342	gene-BHQ10_008617	386	288	63.77	43.95333333	0.446340164	0.287841513	1	XP_040737119.1	uncharacterized protein BHQ10_008617 [Talaromyces amestolkiae]	Ns
1343	gene-BHQ10_009564	393.3333333	291.6666667	56.52333333	38.39333333	0.446293544	0.239783525	1	XP_040738066.1	uncharacterized protein BHQ10_009564 [Talaromyces amestolkiae]	Ns
1344	gene-BHQ10_009931	241.6666667	352.3333333	27.66	35.83666667	-0.446214526	0.498658861	1	XP_040738433.1	uncharacterized protein BHQ10_009931 [Talaromyces amestolkiae]	Ns
1345	gene-BHQ10_000901	2863	3935.666667	129.1	161.1466667	-0.446213407	0.379988181	1	XP_040729406.1	uncharacterized protein BHQ10_000901 [Talaromyces amestolkiae]	Ns
1346	gene-BHQ10_001160	1293.666667	1731	77.5	97.67666667	-0.446128487	0.351118089	1	XP_040729665.1	uncharacterized protein BHQ10_001160 [Talaromyces amestolkiae]	Ns
1347	gene-BHQ10_003939	34.66666667	47	9.58	11.97	-0.445995898	0.473171963	1	XP_040732443.1	uncharacterized protein BHQ10_003939 [Talaromyces amestolkiae]	Ns
1348	gene-BHQ10_002733	1065	1380	36.90333333	44.28666667	-0.445848094	0.260777877	1	XP_040731237.1	uncharacterized protein BHQ10_002733 [Talaromyces amestolkiae]	Ns
1349	gene-BHQ10_000465	13357	17876.66667	1387.796667	1756.643333	-0.44569037	0.358275775	1	XP_040728970.1	uncharacterized protein BHQ10_000465 [Talaromyces amestolkiae]	Ns
1350	gene-BHQ10_008938	216	156.3333333	72.56666667	49.35	0.445607115	0.453665786	1	XP_040737440.1	uncharacterized protein BHQ10_008938 [Talaromyces amestolkiae]	Ns
1351	gene-BHQ10_006191	14.66666667	19.33333333	0.543333333	0.656666667	-0.445427013	0.49139047	1	XP_040734695.1	uncharacterized protein BHQ10_006191 [Talaromyces amestolkiae]	Ns
1352	gene-BHQ10_010085	270	202	4.246666667	2.866666667	0.445322968	0.35138098	1	XP_040738587.1	uncharacterized protein BHQ10_010085 [Talaromyces amestolkiae]	Ns
1353	gene-BHQ10_000271	1557.666667	2093.666667	72.57333333	91.47333333	-0.445263627	0.339452456	1	XP_040728776.1	uncharacterized protein BHQ10_000271 [Talaromyces amestolkiae]	Ns
1354	gene-BHQ10_009386	125	94.33333333	9.02	6.136666667	0.445188907	0.337027267	1	XP_040737888.1	uncharacterized protein BHQ10_009386 [Talaromyces amestolkiae]	Ns
1355	gene-BHQ10_002072	2223	2891.333333	336.66	409.61	-0.444935875	0.297484049	1	XP_040730577.1	uncharacterized protein BHQ10_002072 [Talaromyces amestolkiae]	Ns
1356	gene-BHQ10_003392	599.6666667	425.3333333	32.45	21.11666667	0.444576502	0.330437107	1	XP_040731896.1	uncharacterized protein BHQ10_003392 [Talaromyces amestolkiae]	Ns
1357	gene-BHQ10_000853	694	926.3333333	61.51666667	77.20666667	-0.444380722	0.316716629	1	XP_040729358.1	uncharacterized protein BHQ10_000853 [Talaromyces amestolkiae]	Ns
1358	gene-BHQ10_002208	287.3333333	365.6666667	46.09666667	55.4	-0.444374731	0.324092802	1	XP_040730713.1	uncharacterized protein BHQ10_002208 [Talaromyces amestolkiae]	Ns
1359	gene-BHQ10_000836	3839	5007.666667	303.27	369.5866667	-0.444365832	0.309257938	1	XP_040729341.1	uncharacterized protein BHQ10_000836 [Talaromyces amestolkiae]	Ns
1360	gene-BHQ10_003174	9	12.66666667	0.3	0.383333333	-0.444211053	0.53553022	1	XP_040731678.1	uncharacterized protein BHQ10_003174 [Talaromyces amestolkiae]	Ns
1361	gene-BHQ10_003742	215.3333333	153.3333333	14.15	9.233333333	0.4441613	0.362543245	1	XP_040732246.1	uncharacterized protein BHQ10_003742 [Talaromyces amestolkiae]	Ns
1362	gene-BHQ10_007217	86	116	18.17666667	22.77	-0.444143193	0.304729902	1	XP_040735721.1	uncharacterized protein BHQ10_007217 [Talaromyces amestolkiae]	Ns
1363	gene-BHQ10_005154	11	15.33333333	0.726666667	0.913333333	-0.443493667	0.537015265	1	XP_040733658.1	uncharacterized protein BHQ10_005154 [Talaromyces amestolkiae]	Ns
1364	gene-BHQ10_000343	121.3333333	156	33.17333333	40.48	-0.443408577	0.39971257	1	XP_040728848.1	uncharacterized protein BHQ10_000343 [Talaromyces amestolkiae]	Ns
1365	gene-BHQ10_002202	522.6666667	694.3333333	37.34666667	46.66666667	-0.443282692	0.341234067	1	XP_040730707.1	uncharacterized protein BHQ10_002202 [Talaromyces amestolkiae]	Ns
1366	gene-BHQ10_007269	364.3333333	471.3333333	22	26.87	-0.442823261	0.283178303	1	XP_040735773.1	uncharacterized protein BHQ10_007269 [Talaromyces amestolkiae]	Ns
1367	gene-BHQ10_005211	4245.333333	3169	86.73666667	58.85333333	0.442415272	0.24822395	1	XP_040733715.1	uncharacterized protein BHQ10_005211 [Talaromyces amestolkiae]	Ns
1368	gene-BHQ10_008109	189.6666667	141.3333333	21.76	14.79	0.44231687	0.275753358	1	XP_040736612.1	uncharacterized protein BHQ10_008109 [Talaromyces amestolkiae]	Ns
1369	gene-BHQ10_010091	75.33333333	101.6666667	152.75	193.4133333	-0.442203638	0.34406178	1	XP_040738593.1	uncharacterized protein BHQ10_010091 [Talaromyces amestolkiae]	Ns
1370	gene-BHQ10_008679	67.33333333	90	12.39333333	15.46333333	-0.44212967	0.350696662	1	XP_040737181.1	uncharacterized protein BHQ10_008679 [Talaromyces amestolkiae]	Ns
1371	gene-BHQ10_003698	37.66666667	29	5.673333333	3.903333333	0.442076817	0.408208825	1	XP_040732202.1	uncharacterized protein BHQ10_003698 [Talaromyces amestolkiae]	Ns
1372	gene-BHQ10_008841	579.6666667	770	56.33	70.32666667	-0.441981925	0.260538809	1	XP_040737343.1	uncharacterized protein BHQ10_008841 [Talaromyces amestolkiae]	Ns
1373	gene-BHQ10_002339	174.3333333	250	17.47666667	22.62	-0.441926444	0.394610624	1	XP_040730844.1	uncharacterized protein BHQ10_002339 [Talaromyces amestolkiae]	Ns
1374	gene-BHQ10_005472	278	388	154.9133333	196.1633333	-0.441388999	0.320902044	1	XP_040733976.1	uncharacterized protein BHQ10_005472 [Talaromyces amestolkiae]	Ns
1375	gene-BHQ10_004485	91.33333333	67.33333333	11.84666667	8.12	0.441248968	0.372293687	1	XP_040732989.1	uncharacterized protein BHQ10_004485 [Talaromyces amestolkiae]	Ns
1376	gene-BHQ10_008311	569.6666667	744.6666667	107.7966667	133.2133333	-0.4410431	0.356289466	1	XP_040736813.1	uncharacterized protein BHQ10_008311 [Talaromyces amestolkiae]	Ns
1377	gene-BHQ10_006884	901	663	48.44333333	32.74	0.441016818	0.23685886	1	XP_040735388.1	uncharacterized protein BHQ10_006884 [Talaromyces amestolkiae]	Ns
1378	gene-BHQ10_005072	657.3333333	909.3333333	16.76666667	21.19	-0.440710915	0.247275794	1	XP_040733576.1	uncharacterized protein BHQ10_005072 [Talaromyces amestolkiae]	Ns
1379	gene-BHQ10_005787	18.33333333	25	2.366666667	2.98	-0.440653599	0.434442321	1	XP_040734291.1	uncharacterized protein BHQ10_005787 [Talaromyces amestolkiae]	Ns
1380	gene-BHQ10_005427	391.6666667	291.6666667	33.92333333	23.02	0.440162942	0.257991494	1	XP_040733931.1	uncharacterized protein BHQ10_005427 [Talaromyces amestolkiae]	Ns
1381	gene-BHQ10_001266	37	28	5.023333333	3.49	0.439343696	0.384350344	1	XP_040729771.1	uncharacterized protein BHQ10_001266 [Talaromyces amestolkiae]	Ns
1382	gene-BHQ10_007307	826.3333333	1058.333333	429.7133333	518.7833333	-0.439250924	0.271762904	1	XP_040735811.1	uncharacterized protein BHQ10_007307 [Talaromyces amestolkiae]	Ns
1383	gene-BHQ10_005523	9.333333333	13	0.433333333	0.546666667	-0.439162496	0.513536399	1	XP_040734027.1	uncharacterized protein BHQ10_005523 [Talaromyces amestolkiae]	Ns
1384	gene-BHQ10_003982	80.66666667	59.33333333	6.95	4.663333333	0.438997771	0.417401311	1	XP_040732486.1	uncharacterized protein BHQ10_003982 [Talaromyces amestolkiae]	Ns
1385	gene-BHQ10_007029	574	437	17.34333333	11.94666667	0.43881384	0.255806466	1	XP_040735533.1	uncharacterized protein BHQ10_007029 [Talaromyces amestolkiae]	Ns
1386	gene-BHQ10_003591	11.66666667	9.333333333	0.92	0.65	0.438511423	0.514319049	1	XP_040732095.1	uncharacterized protein BHQ10_003591 [Talaromyces amestolkiae]	Ns
1387	gene-BHQ10_006402	43.33333333	33	8.223333333	5.683333333	0.438405499	0.369991029	1	XP_040734906.1	uncharacterized protein BHQ10_006402 [Talaromyces amestolkiae]	Ns
1388	gene-BHQ10_009973	63	45.66666667	7.313333333	4.93	0.438139334	0.35718605	1	XP_040738475.1	uncharacterized protein BHQ10_009973 [Talaromyces amestolkiae]	Ns
1389	gene-BHQ10_007078	275.6666667	361.3333333	54.73666667	68.2	-0.438095039	0.435880458	1	XP_040735582.1	uncharacterized protein BHQ10_007078 [Talaromyces amestolkiae]	Ns
1390	gene-BHQ10_009257	491.3333333	654.6666667	91.11333333	113.95	-0.438043408	0.234062298	1	XP_040737759.1	uncharacterized protein BHQ10_009257 [Talaromyces amestolkiae]	Ns
1391	gene-BHQ10_000904	682.6666667	521.3333333	92.38	64.05	0.43797413	0.228992491	1	XP_040729409.1	uncharacterized protein BHQ10_000904 [Talaromyces amestolkiae]	Ns
1392	gene-BHQ10_006519	53.66666667	68.66666667	22.09	27.17	-0.437577625	0.460822823	1	XP_040735023.1	uncharacterized protein BHQ10_006519 [Talaromyces amestolkiae]	Ns
1393	gene-BHQ10_007713	377	501.3333333	33.82	42.09333333	-0.437456824	0.305652207	1	XP_040736216.1	uncharacterized protein BHQ10_007713 [Talaromyces amestolkiae]	Ns
1394	gene-BHQ10_002331	69	51.66666667	7.806666667	5.59	0.437422161	0.569790303	1	XP_040730836.1	uncharacterized protein BHQ10_002331 [Talaromyces amestolkiae]	Ns
1395	gene-BHQ10_009794	490.6666667	354	20.99	14.00666667	0.437345244	0.334216867	1	XP_040738296.1	uncharacterized protein BHQ10_009794 [Talaromyces amestolkiae]	Ns
1396	gene-BHQ10_001679	108.3333333	141	9.076666667	10.97	-0.437316007	0.344285249	1	XP_040730184.1	uncharacterized protein BHQ10_001679 [Talaromyces amestolkiae]	Ns
1397	gene-BHQ10_007634	170.3333333	126.6666667	27.59666667	18.78666667	0.437005589	0.372999659	1	XP_040736137.1	uncharacterized protein BHQ10_007634 [Talaromyces amestolkiae]	Ns
1398	gene-BHQ10_010019	834.6666667	627.6666667	56.73	38.8	0.436907196	0.21697275	1	XP_040738521.1	uncharacterized protein BHQ10_010019 [Talaromyces amestolkiae]	Ns
1399	gene-BHQ10_009530	384	516.6666667	63.63666667	79.42333333	-0.436840243	0.239795336	1	XP_040738032.1	uncharacterized protein BHQ10_009530 [Talaromyces amestolkiae]	Ns
1400	gene-BHQ10_001350	9	6.333333333	1.086666667	0.696666667	0.436468085	0.629870964	1	XP_040729855.1	uncharacterized protein BHQ10_001350 [Talaromyces amestolkiae]	Ns
1401	gene-BHQ10_007415	836.6666667	1099.666667	49.48666667	60.73	-0.436191854	0.292239427	1	XP_040735918.1	uncharacterized protein BHQ10_007415 [Talaromyces amestolkiae]	Ns
1402	gene-BHQ10_009972	9.666666667	13.33333333	0.67	0.846666667	-0.436168798	0.600590284	1	XP_040738474.1	uncharacterized protein BHQ10_009972 [Talaromyces amestolkiae]	Ns
1403	gene-BHQ10_000681	659.3333333	488.6666667	55.35	37.5	0.43596468	0.324555622	1	XP_040729186.1	uncharacterized protein BHQ10_000681 [Talaromyces amestolkiae]	Ns
1404	gene-BHQ10_008139	980.6666667	1286.333333	82.21	101.3666667	-0.435827722	0.293080795	1	XP_040736641.1	uncharacterized protein BHQ10_008139 [Talaromyces amestolkiae]	Ns
1405	gene-BHQ10_008929	115.3333333	149.3333333	9.09	11.09666667	-0.435809372	0.414365178	1	XP_040737431.1	uncharacterized protein BHQ10_008929 [Talaromyces amestolkiae]	Ns
1406	gene-BHQ10_006491	110	146.6666667	299.35	375.0933333	-0.43557919	0.290481886	1	XP_040734995.1	uncharacterized protein BHQ10_006491 [Talaromyces amestolkiae]	Ns
1407	gene-BHQ10_010176	76.66666667	54.66666667	6.21	4.123333333	0.435517394	0.391486755	1	XP_040738678.1	uncharacterized protein BHQ10_010176 [Talaromyces amestolkiae]	Ns
1408	gene-BHQ10_009580	16.33333333	22.33333333	2.46	3.103333333	-0.435432781	0.471827598	1	XP_040738082.1	uncharacterized protein BHQ10_009580 [Talaromyces amestolkiae]	Ns
1409	gene-BHQ10_001632	3967.666667	2900	328.1033333	223.95	0.435371012	0.324383514	1	XP_040730137.1	uncharacterized protein BHQ10_001632 [Talaromyces amestolkiae]	Ns
1410	gene-BHQ10_010237	593	797.3333333	62.41333333	79.29333333	-0.43533737	0.313435328	1	XP_040738739.1	uncharacterized protein BHQ10_010237 [Talaromyces amestolkiae]	Ns
1411	gene-BHQ10_001111	344.6666667	447.6666667	301.6766667	373.2033333	-0.435254121	0.384851995	1	XP_040729616.1	uncharacterized protein BHQ10_001111 [Talaromyces amestolkiae]	Ns
1412	gene-BHQ10_004498	662	889.6666667	44.10666667	55.23333333	-0.435223087	0.232721972	1	XP_040733002.1	uncharacterized protein BHQ10_004498 [Talaromyces amestolkiae]	Ns
1413	gene-BHQ10_009324	42.66666667	31.66666667	6.363333333	4.353333333	0.435105763	0.385472631	1	XP_040737826.1	uncharacterized protein BHQ10_009324 [Talaromyces amestolkiae]	Ns
1414	gene-BHQ10_002479	47	63	2.676666667	3.283333333	-0.435045054	0.348688405	1	XP_040730984.1	uncharacterized protein BHQ10_002479 [Talaromyces amestolkiae]	Ns
1415	gene-BHQ10_003754	31.33333333	24.33333333	4.01	2.806666667	0.434838107	0.407075568	1	XP_040732258.1	uncharacterized protein BHQ10_003754 [Talaromyces amestolkiae]	Ns
1416	gene-BHQ10_006603	27.33333333	38.66666667	2.066666667	2.633333333	-0.434394686	0.422437271	1	XP_040735107.1	uncharacterized protein BHQ10_006603 [Talaromyces amestolkiae]	Ns
1417	gene-BHQ10_003567	9838	14572.33333	790.3266667	1044.436667	-0.434377672	0.39575682	1	XP_040732071.1	uncharacterized protein BHQ10_003567 [Talaromyces amestolkiae]	Ns
1418	gene-BHQ10_005803	23	31.33333333	3.213333333	3.97	-0.434206757	0.418308404	1	XP_040734307.1	uncharacterized protein BHQ10_005803 [Talaromyces amestolkiae]	Ns
1419	gene-BHQ10_001592	58	44.33333333	3.44	2.393333333	0.434105012	0.340108837	1	XP_040730097.1	uncharacterized protein BHQ10_001592 [Talaromyces amestolkiae]	Ns
1420	gene-BHQ10_007243	6690	8818	382.2333333	470.4633333	-0.43408268	0.278131295	1	XP_040735747.1	uncharacterized protein BHQ10_007243 [Talaromyces amestolkiae]	Ns
1421	gene-BHQ10_002588	669.3333333	511	53.33333333	36.89333333	0.434060674	0.435698352	1	XP_040731093.1	uncharacterized protein BHQ10_002588 [Talaromyces amestolkiae]	Ns
1422	gene-BHQ10_000672	13.66666667	18.66666667	1.406666667	1.776666667	-0.433614001	0.58292634	1	XP_040729177.1	uncharacterized protein BHQ10_000672 [Talaromyces amestolkiae]	Ns
1423	gene-BHQ10_003707	564	414	49.32	33.48333333	0.433512086	0.241439335	1	XP_040732211.1	uncharacterized protein BHQ10_003707 [Talaromyces amestolkiae]	Ns
1424	gene-BHQ10_009458	18.33333333	14	1.156666667	0.803333333	0.433268384	0.470956154	1	XP_040737960.1	uncharacterized protein BHQ10_009458 [Talaromyces amestolkiae]	Ns
1425	gene-BHQ10_003953	15.66666667	21.33333333	1.603333333	1.986666667	-0.433002924	0.460030874	1	XP_040732457.1	uncharacterized protein BHQ10_003953 [Talaromyces amestolkiae]	Ns
1426	gene-BHQ10_006328	564	743.3333333	106.55	132.1	-0.432966465	0.315064264	1	XP_040734832.1	uncharacterized protein BHQ10_006328 [Talaromyces amestolkiae]	Ns
1427	gene-BHQ10_008403	116.6666667	162	19.95333333	25.37666667	-0.432785896	0.32290782	1	XP_040736905.1	uncharacterized protein BHQ10_008403 [Talaromyces amestolkiae]	Ns
1428	gene-BHQ10_005102	21589	28277.33333	2625.683333	3273.706667	-0.432554359	0.407974383	1	XP_040733606.1	uncharacterized protein BHQ10_005102 [Talaromyces amestolkiae]	Ns
1429	gene-BHQ10_007113	310.6666667	434	31.16	39.83	-0.432294708	0.296807668	1	XP_040735617.1	uncharacterized protein BHQ10_007113 [Talaromyces amestolkiae]	Ns
1430	gene-BHQ10_003271	1464	1895.333333	361.81	449.1666667	-0.43205234	0.445388976	1	XP_040731775.1	uncharacterized protein BHQ10_003271 [Talaromyces amestolkiae]	Ns
1431	gene-BHQ10_006555	12918.33333	9605.333333	204.1366667	139.3266667	0.432028182	0.264919113	1	XP_040735059.1	uncharacterized protein BHQ10_006555 [Talaromyces amestolkiae]	Ns
1432	gene-BHQ10_006356	104.3333333	141.3333333	4.13	5.153333333	-0.431805115	0.30024215	1	XP_040734860.1	uncharacterized protein BHQ10_006356 [Talaromyces amestolkiae]	Ns
1433	gene-BHQ10_005478	14.66666667	10.66666667	3.11	2.1	0.431780915	0.499015357	1	XP_040733982.1	uncharacterized protein BHQ10_005478 [Talaromyces amestolkiae]	Ns
1434	gene-BHQ10_007637	382.3333333	274.3333333	59.07333333	39.50333333	0.431585674	0.314943753	1	XP_040736140.1	uncharacterized protein BHQ10_007637 [Talaromyces amestolkiae]	Ns
1435	gene-BHQ10_003533	40	53.66666667	2.973333333	3.67	-0.431429552	0.358209533	1	XP_040732037.1	uncharacterized protein BHQ10_003533 [Talaromyces amestolkiae]	Ns
1436	gene-BHQ10_008579	290	377.6666667	91.16333333	111.55	-0.431341794	0.399327748	1	XP_040737081.1	uncharacterized protein BHQ10_008579 [Talaromyces amestolkiae]	Ns
1437	gene-BHQ10_000679	80.66666667	106.3333333	6.06	7.386666667	-0.431306842	0.365781416	1	XP_040729184.1	uncharacterized protein BHQ10_000679 [Talaromyces amestolkiae]	Ns
1438	gene-BHQ10_002458	152.6666667	109.6666667	16.31333333	10.98	0.431291623	0.392458829	1	XP_040730963.1	uncharacterized protein BHQ10_002458 [Talaromyces amestolkiae]	Ns
1439	gene-BHQ10_010331	125	169.3333333	9.896666667	12.43666667	-0.431094249	0.316533168	1	XP_040738833.1	uncharacterized protein BHQ10_010331 [Talaromyces amestolkiae]	Ns
1440	gene-BHQ10_006152	57.66666667	43.66666667	4.17	2.87	0.430944657	0.392140508	1	XP_040734656.1	uncharacterized protein BHQ10_006152 [Talaromyces amestolkiae]	Ns
1441	gene-BHQ10_001219	102.3333333	136	35.92	44.67333333	-0.430943993	0.366361152	1	XP_040729724.1	uncharacterized protein BHQ10_001219 [Talaromyces amestolkiae]	Ns
1442	gene-BHQ10_009083	748.3333333	566	51.03666667	34.96333333	0.430833871	0.247935822	1	XP_040737585.1	uncharacterized protein BHQ10_009083 [Talaromyces amestolkiae]	Ns
1443	gene-BHQ10_008861	18.33333333	13	11.07666667	7.51	0.430807703	0.485259287	1	XP_040737363.1	uncharacterized protein BHQ10_008861 [Talaromyces amestolkiae]	Ns
1444	gene-BHQ10_001106	10.66666667	14.33333333	0.97	1.213333333	-0.430638384	0.541877588	1	XP_040729611.1	uncharacterized protein BHQ10_001106 [Talaromyces amestolkiae]	Ns
1445	gene-BHQ10_005776	41	31	6.156666667	4.21	0.430617096	0.40904302	1	XP_040734280.1	uncharacterized protein BHQ10_005776 [Talaromyces amestolkiae]	Ns
1446	gene-BHQ10_001575	502	376	27.19333333	18.39666667	0.430264196	0.328086539	1	XP_040730080.1	uncharacterized protein BHQ10_001575 [Talaromyces amestolkiae]	Ns
1447	gene-BHQ10_004896	201.6666667	150.6666667	14.51666667	9.916666667	0.430229074	0.294537296	1	XP_040733400.1	uncharacterized protein BHQ10_004896 [Talaromyces amestolkiae]	Ns
1448	gene-BHQ10_003124	125.6666667	91.66666667	4.7	3.16	0.429946627	0.382850408	1	XP_040731628.1	uncharacterized protein BHQ10_003124 [Talaromyces amestolkiae]	Ns
1449	gene-BHQ10_001987	110	83.33333333	23.37666667	16.05	0.429771293	0.420340015	1	XP_040730492.1	uncharacterized protein BHQ10_001987 [Talaromyces amestolkiae]	Ns
1450	gene-BHQ10_001835	46.33333333	60.66666667	105.7033333	133.1833333	-0.429726829	0.362028581	1	XP_040730340.1	uncharacterized protein BHQ10_001835 [Talaromyces amestolkiae]	Ns
1451	gene-BHQ10_004007	725.6666667	931.6666667	29.78333333	36.33333333	-0.429471735	0.296231809	1	XP_040732511.1	uncharacterized protein BHQ10_004007 [Talaromyces amestolkiae]	Ns
1452	gene-BHQ10_005162	5364.333333	7136	534.07	670.0966667	-0.429119288	0.414861348	1	XP_040733666.1	uncharacterized protein BHQ10_005162 [Talaromyces amestolkiae]	Ns
1453	gene-BHQ10_003925	1826.333333	2406	473.2866667	590.5166667	-0.429093706	0.389921345	1	XP_040732429.1	uncharacterized protein BHQ10_003925 [Talaromyces amestolkiae]	Ns
1454	gene-BHQ10_009961	2500	1935.333333	203.6166667	141.6033333	0.429030088	0.445327925	1	XP_040738463.1	uncharacterized protein BHQ10_009961 [Talaromyces amestolkiae]	Ns
1455	gene-BHQ10_002706	33.33333333	45	3.343333333	4.09	-0.428737645	0.40776638	1	XP_040731211.1	uncharacterized protein BHQ10_002706 [Talaromyces amestolkiae]	Ns
1456	gene-BHQ10_001254	213	156	16.13333333	10.82666667	0.428520331	0.478724156	1	XP_040729759.1	uncharacterized protein BHQ10_001254 [Talaromyces amestolkiae]	Ns
1457	gene-BHQ10_008447	2165	1647.333333	93.08666667	64.64666667	0.428512939	0.242327256	1	XP_040736949.1	uncharacterized protein BHQ10_008447 [Talaromyces amestolkiae]	Ns
1458	gene-BHQ10_000517	616	820.6666667	29.55666667	36.39666667	-0.428301871	0.252664554	1	XP_040729022.1	uncharacterized protein BHQ10_000517 [Talaromyces amestolkiae]	Ns
1459	gene-BHQ10_006042	637.6666667	817	44.58	53.54333333	-0.428277338	0.256957764	1	XP_040734546.1	uncharacterized protein BHQ10_006042 [Talaromyces amestolkiae]	Ns
1460	gene-BHQ10_001139	215.6666667	167.3333333	12.54	8.823333333	0.428077578	0.286298561	1	XP_040729644.1	uncharacterized protein BHQ10_001139 [Talaromyces amestolkiae]	Ns
1461	gene-BHQ10_003288	128.6666667	164.6666667	4.276666667	5.103333333	-0.427998129	0.35274791	1	XP_040731792.1	uncharacterized protein BHQ10_003288 [Talaromyces amestolkiae]	Ns
1462	gene-BHQ10_001455	92.33333333	122.6666667	17.91	21.95333333	-0.427795686	0.301130771	1	XP_040729960.1	uncharacterized protein BHQ10_001455 [Talaromyces amestolkiae]	Ns
1463	gene-BHQ10_006204	956	1234	492.7333333	596.4366667	-0.427578178	0.291288484	1	XP_002151961.1	40S ribosomal protein S14 [Talaromyces marneffei ATCC 18224]	Ns
1464	gene-BHQ10_002702	67773.33333	90060.66667	2204.343333	2761.143333	-0.427347546	0.431269338	1	XP_040731207.1	uncharacterized protein BHQ10_002702 [Talaromyces amestolkiae]	Ns
1465	gene-BHQ10_000643	90	68	12.38	8.513333333	0.426971202	0.362958836	1	XP_040729148.1	uncharacterized protein BHQ10_000643 [Talaromyces amestolkiae]	Ns
1466	gene-BHQ10_001224	65.33333333	50	12.44333333	8.64	0.4264014	0.349047461	1	XP_040729729.1	uncharacterized protein BHQ10_001224 [Talaromyces amestolkiae]	Ns
1467	gene-BHQ10_004175	634	839	26.36333333	32.55666667	-0.426257428	0.298292158	1	XP_040732679.1	uncharacterized protein BHQ10_004175 [Talaromyces amestolkiae]	Ns
1468	gene-BHQ10_007660	2441.333333	3157.333333	630.3066667	775.4633333	-0.426205265	0.366874819	1	XP_040736163.1	uncharacterized protein BHQ10_007660 [Talaromyces amestolkiae]	Ns
1469	gene-BHQ10_004359	507.3333333	666	59.53	72.81	-0.426057735	0.235201207	1	XP_040732863.1	uncharacterized protein BHQ10_004359 [Talaromyces amestolkiae]	Ns
1470	gene-BHQ10_006500	30.33333333	40.33333333	11	13.63666667	-0.425972883	0.390420144	1	XP_040735004.1	uncharacterized protein BHQ10_006500 [Talaromyces amestolkiae]	Ns
1471	gene-BHQ10_007497	39	51.66666667	1.93	2.333333333	-0.425801645	0.428313781	1	XP_040736000.1	uncharacterized protein BHQ10_007497 [Talaromyces amestolkiae]	Ns
1472	gene-BHQ10_007711	1118.333333	1484.333333	21.68333333	26.81333333	-0.425567717	0.280382783	1	XP_040736214.1	uncharacterized protein BHQ10_007711 [Talaromyces amestolkiae]	Ns
1473	gene-BHQ10_006950	776.6666667	1013.666667	51.52333333	64.29	-0.425483143	0.473642153	1	XP_040735454.1	uncharacterized protein BHQ10_006950 [Talaromyces amestolkiae]	Ns
1474	gene-BHQ10_008430	1117.333333	1420.333333	359.1433333	427.8866667	-0.425387488	0.307513828	1	XP_040736932.1	uncharacterized protein BHQ10_008430 [Talaromyces amestolkiae]	Ns
1475	gene-BHQ10_006038	1643.333333	2118.666667	186.44	226.2	-0.424790368	0.425257272	1	XP_040734542.1	uncharacterized protein BHQ10_006038 [Talaromyces amestolkiae]	Ns
1476	gene-BHQ10_006357	9.333333333	7.666666667	1.14	0.803333333	0.424703483	0.646920168	1	XP_040734861.1	uncharacterized protein BHQ10_006357 [Talaromyces amestolkiae]	Ns
1477	gene-BHQ10_000709	26	35.66666667	2.973333333	3.693333333	-0.424343758	0.425062514	1	XP_040729214.1	uncharacterized protein BHQ10_000709 [Talaromyces amestolkiae]	Ns
1478	gene-BHQ10_007662	1129.666667	1461.333333	116.3033333	141.86	-0.423952955	0.349570857	1	XP_040736165.1	uncharacterized protein BHQ10_007662 [Talaromyces amestolkiae]	Ns
1479	gene-BHQ10_001440	807.3333333	1076.333333	23.88	29.56333333	-0.423685058	0.235730449	1	XP_040729945.1	uncharacterized protein BHQ10_001440 [Talaromyces amestolkiae]	Ns
1480	gene-BHQ10_002438	22	15.66666667	2.033333333	1.376666667	0.423459916	0.707584798	1	XP_040730943.1	uncharacterized protein BHQ10_002438 [Talaromyces amestolkiae]	Ns
1481	gene-BHQ10_005847	1032	1358.666667	99.25	122.36	-0.423188109	0.290494359	1	XP_040734351.1	uncharacterized protein BHQ10_005847 [Talaromyces amestolkiae]	Ns
1482	gene-BHQ10_008693	155.3333333	209.3333333	10.63666667	13.41333333	-0.423124565	0.330985425	1	XP_040737195.1	uncharacterized protein BHQ10_008693 [Talaromyces amestolkiae]	Ns
1483	gene-BHQ10_005455	5529.333333	3894	460.06	302.6466667	0.422611412	0.352762601	1	XP_040733959.1	uncharacterized protein BHQ10_005455 [Talaromyces amestolkiae]	Ns
1484	gene-BHQ10_000276	3331	4390.333333	80.45	98.96666667	-0.422559742	0.306201351	1	XP_040728781.1	uncharacterized protein BHQ10_000276 [Talaromyces amestolkiae]	Ns
1485	gene-BHQ10_000167	791.6666667	616	26.98	18.93333333	0.422317402	0.398860746	1	XP_040728672.1	uncharacterized protein BHQ10_000167 [Talaromyces amestolkiae]	Ns
1486	gene-BHQ10_010065	1513	1946	151.7866667	182.8566667	-0.422162506	0.312871295	1	XP_040738567.1	uncharacterized protein BHQ10_010065 [Talaromyces amestolkiae]	Ns
1487	gene-BHQ10_002718	145.3333333	187.3333333	8.69	10.44333333	-0.422136939	0.324037507	1	XP_040731223.1	uncharacterized protein BHQ10_002718 [Talaromyces amestolkiae]	Ns
1488	gene-BHQ10_009497	1259	947	87.82	60.26	0.422005254	0.336161429	1	XP_040737999.1	uncharacterized protein BHQ10_009497 [Talaromyces amestolkiae]	Ns
1489	gene-BHQ10_004198	76.33333333	61	5.556666667	3.94	0.421900943	0.469075974	1	XP_040732702.1	uncharacterized protein BHQ10_004198 [Talaromyces amestolkiae]	Ns
1490	gene-BHQ10_006103	832	1086	59.61	73.64333333	-0.421661906	0.354121668	1	XP_040734607.1	uncharacterized protein BHQ10_006103 [Talaromyces amestolkiae]	Ns
1491	gene-BHQ10_007452	46694	61425.66667	2734.273333	3381.856667	-0.421455572	0.336775855	1	XP_040735955.1	uncharacterized protein BHQ10_007452 [Talaromyces amestolkiae]	Ns
1492	gene-BHQ10_003872	146.6666667	112.3333333	7.073333333	4.893333333	0.420992526	0.360531975	1	XP_040732376.1	uncharacterized protein BHQ10_003872 [Talaromyces amestolkiae]	Ns
1493	gene-BHQ10_008315	30.66666667	43.33333333	13.07666667	16.7	-0.420611831	0.555230472	1	XP_040736817.1	uncharacterized protein BHQ10_008315 [Talaromyces amestolkiae]	Ns
1494	gene-BHQ10_005165	2790.666667	3595.333333	396.28	477.65	-0.41957007	0.284856145	1	XP_040733669.1	uncharacterized protein BHQ10_005165 [Talaromyces amestolkiae]	Ns
1495	gene-BHQ10_006067	19	26.33333333	2.476666667	3.123333333	-0.419545742	0.474312883	1	XP_040734571.1	uncharacterized protein BHQ10_006067 [Talaromyces amestolkiae]	Ns
1496	gene-BHQ10_002660	68	51	10.28333333	7.043333333	0.418549259	0.365190109	1	XP_040731165.1	uncharacterized protein BHQ10_002660 [Talaromyces amestolkiae]	Ns
1497	gene-BHQ10_006637	624	801.6666667	184.8933333	224.92	-0.418529313	0.410282867	1	XP_040735141.1	uncharacterized protein BHQ10_006637 [Talaromyces amestolkiae]	Ns
1498	gene-BHQ10_007328	117	151	8.346666667	10	-0.418502927	0.317488652	1	XP_040735831.1	uncharacterized protein BHQ10_007328 [Talaromyces amestolkiae]	Ns
1499	gene-BHQ10_007766	3783.666667	2825.666667	124.8266667	84.21333333	0.418458099	0.369338526	1	XP_040736269.1	uncharacterized protein BHQ10_007766 [Talaromyces amestolkiae]	Ns
1500	gene-BHQ10_001431	261.3333333	339	37.15	45.97666667	-0.418260296	0.454382883	1	XP_040729936.1	uncharacterized protein BHQ10_001431 [Talaromyces amestolkiae]	Ns
1501	gene-BHQ10_002606	90.66666667	119.3333333	11.42	13.90333333	-0.418138373	0.317210922	1	XP_040731111.1	uncharacterized protein BHQ10_002606 [Talaromyces amestolkiae]	Ns
1502	gene-BHQ10_002148	61	78.33333333	5.35	6.493333333	-0.417782914	0.443924633	1	XP_040730653.1	uncharacterized protein BHQ10_002148 [Talaromyces amestolkiae]	Ns
1503	gene-BHQ10_006055	94	71.33333333	32.96333333	23.01	0.417760907	0.321382378	1	XP_040734559.1	uncharacterized protein BHQ10_006055 [Talaromyces amestolkiae]	Ns
1504	gene-BHQ10_007757	2441	1890.333333	83.68333333	58.76	0.41771549	0.267306374	1	XP_040736260.1	uncharacterized protein BHQ10_007757 [Talaromyces amestolkiae]	Ns
1505	gene-BHQ10_004138	96.33333333	73.66666667	11.27666667	7.75	0.417419917	0.520112957	1	XP_040732642.1	uncharacterized protein BHQ10_004138 [Talaromyces amestolkiae]	Ns
1506	gene-BHQ10_009312	279.6666667	404.6666667	2.356666667	2.986666667	-0.417101841	0.604808061	1	XP_040737814.1	uncharacterized protein BHQ10_009312 [Talaromyces amestolkiae]	Ns
1507	gene-BHQ10_000108	547.6666667	704	32.96333333	39.62333333	-0.416975642	0.277279037	1	XP_040728613.1	uncharacterized protein BHQ10_000108 [Talaromyces amestolkiae]	Ns
1508	gene-BHQ10_002987	912.3333333	1187	75.18	92.48	-0.416962885	0.35926471	1	XP_040731491.1	uncharacterized protein BHQ10_002987 [Talaromyces amestolkiae]	Ns
1509	gene-BHQ10_009197	82	61.66666667	7.93	5.473333333	0.416911104	0.344268764	1	XP_040737699.1	uncharacterized protein BHQ10_009197 [Talaromyces amestolkiae]	Ns
1510	gene-BHQ10_007444	201	161.6666667	28.50333333	20.35666667	0.416635856	0.457711049	1	XP_040735947.1	uncharacterized protein BHQ10_007444 [Talaromyces amestolkiae]	Ns
1511	gene-BHQ10_005848	565.6666667	735.3333333	38.53333333	47.27666667	-0.416584313	0.362742434	1	XP_040734352.1	uncharacterized protein BHQ10_005848 [Talaromyces amestolkiae]	Ns
1512	gene-BHQ10_005035	97.66666667	76.66666667	4.533333333	3.173333333	0.416185006	0.438564704	1	XP_040733539.1	uncharacterized protein BHQ10_005035 [Talaromyces amestolkiae]	Ns
1513	gene-BHQ10_010009	654.6666667	854.6666667	35.04666667	43	-0.416027832	0.35276068	1	XP_040738511.1	uncharacterized protein BHQ10_010009 [Talaromyces amestolkiae]	Ns
1514	gene-BHQ10_002269	437.6666667	581.6666667	67.70333333	82.33	-0.415956727	0.316371365	1	XP_040730774.1	uncharacterized protein BHQ10_002269 [Talaromyces amestolkiae]	Ns
1515	gene-BHQ10_000244	55.66666667	76.66666667	8.27	10.24	-0.415790347	0.459186747	1	XP_040728749.1	uncharacterized protein BHQ10_000244 [Talaromyces amestolkiae]	Ns
1516	gene-BHQ10_005572	775	564	44.69	30.05	0.415699597	0.400347327	1	XP_040734076.1	uncharacterized protein BHQ10_005572 [Talaromyces amestolkiae]	Ns
1517	gene-BHQ10_005173	553.6666667	740.3333333	37.24333333	46.94333333	-0.415577071	0.367139448	1	XP_040733677.1	uncharacterized protein BHQ10_005173 [Talaromyces amestolkiae]	Ns
1518	gene-BHQ10_003233	167.6666667	126.6666667	13.12666667	9.016666667	0.414948395	0.408371115	1	XP_040731737.1	uncharacterized protein BHQ10_003233 [Talaromyces amestolkiae]	Ns
1519	gene-BHQ10_003204	53.66666667	42.33333333	6.566666667	4.636666667	0.414891439	0.454987236	1	XP_040731708.1	uncharacterized protein BHQ10_003204 [Talaromyces amestolkiae]	Ns
1520	gene-BHQ10_010094	331	253.6666667	28.59333333	19.74666667	0.414790732	0.463086826	1	XP_040738596.1	uncharacterized protein BHQ10_010094 [Talaromyces amestolkiae]	Ns
1521	gene-BHQ10_005731	18.33333333	14.33333333	0.836666667	0.583333333	0.414355677	0.544337783	1	XP_040734235.1	uncharacterized protein BHQ10_005731 [Talaromyces amestolkiae]	Ns
1522	gene-BHQ10_002888	611.6666667	474	30.36	21.43666667	0.414310309	0.253472139	1	XP_040731392.1	uncharacterized protein BHQ10_002888 [Talaromyces amestolkiae]	Ns
1523	gene-BHQ10_009123	3234.333333	4195	69.97333333	84.94	-0.414306815	0.295992791	1	XP_040737625.1	uncharacterized protein BHQ10_009123 [Talaromyces amestolkiae]	Ns
1524	gene-BHQ10_005286	1621	2104.333333	275.0333333	334.13	-0.413789723	0.29644578	1	XP_040733790.1	uncharacterized protein BHQ10_005286 [Talaromyces amestolkiae]	Ns
1525	gene-BHQ10_003648	203.3333333	271	53.85	67.54	-0.413764225	0.349426323	1	XP_040732152.1	uncharacterized protein BHQ10_003648 [Talaromyces amestolkiae]	Ns
1526	gene-BHQ10_002655	691	912.3333333	254.4266667	316.6	-0.413259325	0.307625541	1	XP_040731160.1	uncharacterized protein BHQ10_002655 [Talaromyces amestolkiae]	Ns
1527	gene-BHQ10_006667	3262	4230.666667	2062.55	2588.376667	-0.413205061	0.408148124	1	XP_040735171.1	uncharacterized protein BHQ10_006667 [Talaromyces amestolkiae]	Ns
1528	gene-BHQ10_000572	3422	2654.333333	3007.756667	2139.19	0.413117208	0.318667661	1	XP_040729077.1	uncharacterized protein BHQ10_000572 [Talaromyces amestolkiae]	Ns
1529	gene-BHQ10_008281	402	299.6666667	66.32	45.78666667	0.413066259	0.292689101	1	XP_040736783.1	uncharacterized protein BHQ10_008281 [Talaromyces amestolkiae]	Ns
1530	gene-BHQ10_009306	34.33333333	47.66666667	1.243333333	1.536666667	-0.412778369	0.458449577	1	XP_040737808.1	uncharacterized protein BHQ10_009306 [Talaromyces amestolkiae]	Ns
1531	gene-BHQ10_002391	172	137.6666667	6.26	4.463333333	0.412724973	0.469911738	1	XP_040730896.1	uncharacterized protein BHQ10_002391 [Talaromyces amestolkiae]	Ns
1532	gene-BHQ10_005943	5180.333333	4069.666667	280.3466667	198.4033333	0.412661742	0.314781401	1	XP_040734447.1	uncharacterized protein BHQ10_005943 [Talaromyces amestolkiae]	Ns
1533	gene-BHQ10_004085	97.66666667	126	11.63666667	14.16	-0.41248509	0.337090151	1	XP_040732589.1	uncharacterized protein BHQ10_004085 [Talaromyces amestolkiae]	Ns
1534	gene-BHQ10_000189	627.6666667	801	638.02	769.6333333	-0.412439962	0.25576298	1	XP_040728694.1	uncharacterized protein BHQ10_000189 [Talaromyces amestolkiae]	Ns
1535	gene-BHQ10_005712	81	63	13.96	9.776666667	0.412326395	0.390262571	1	XP_040734216.1	uncharacterized protein BHQ10_005712 [Talaromyces amestolkiae]	Ns
1536	gene-BHQ10_000941	243.6666667	183.3333333	9.69	6.623333333	0.41221167	0.366672169	1	XP_040729446.1	uncharacterized protein BHQ10_000941 [Talaromyces amestolkiae]	Ns
1537	gene-BHQ10_000038	45.33333333	63	67.59	84.61333333	-0.412043245	0.375985116	1	XP_040728543.1	uncharacterized protein BHQ10_000038 [Talaromyces amestolkiae]	Ns
1538	gene-BHQ10_001661	817.6666667	1062.333333	111.0933333	136.3166667	-0.411821735	0.296751704	1	XP_040730166.1	uncharacterized protein BHQ10_001661 [Talaromyces amestolkiae]	Ns
1539	gene-BHQ10_003653	1196.666667	1556.666667	69.63333333	83.16333333	-0.411658496	0.293353598	1	XP_040732157.1	uncharacterized protein BHQ10_003653 [Talaromyces amestolkiae]	Ns
1540	gene-BHQ10_009507	1532.666667	1202.333333	21.57333333	15.25666667	0.411625825	0.442788281	1	XP_040738009.1	uncharacterized protein BHQ10_009507 [Talaromyces amestolkiae]	Ns
1541	gene-BHQ10_000741	32	43.33333333	2.586666667	3.253333333	-0.41162091	0.407320705	1	XP_040729246.1	uncharacterized protein BHQ10_000741 [Talaromyces amestolkiae]	Ns
1542	gene-BHQ10_001013	475.3333333	620.3333333	37.93333333	45.72	-0.411554252	0.262319413	1	XP_040729518.1	uncharacterized protein BHQ10_001013 [Talaromyces amestolkiae]	Ns
1543	gene-BHQ10_002162	1837	2357.333333	208.8633333	250.9466667	-0.411383566	0.286909505	1	XP_040730667.1	uncharacterized protein BHQ10_002162 [Talaromyces amestolkiae]	Ns
1544	gene-BHQ10_003671	932.3333333	1202.333333	188.8966667	229.1966667	-0.411244309	0.327210029	1	XP_040732175.1	uncharacterized protein BHQ10_003671 [Talaromyces amestolkiae]	Ns
1545	gene-BHQ10_001585	3122.333333	4011.333333	770.9566667	929.5	-0.410917142	0.308984079	1	XP_040730090.1	uncharacterized protein BHQ10_001585 [Talaromyces amestolkiae]	Ns
1546	gene-BHQ10_009216	83	107.3333333	28.22666667	34.24	-0.410611517	0.366108838	1	XP_040737718.1	uncharacterized protein BHQ10_009216 [Talaromyces amestolkiae]	Ns
1547	gene-BHQ10_003582	250	321.3333333	32.54666667	38.74666667	-0.410439866	0.307257384	1	XP_040732086.1	uncharacterized protein BHQ10_003582 [Talaromyces amestolkiae]	Ns
1548	gene-BHQ10_007777	187.3333333	244.3333333	30.6	37.15333333	-0.410422647	0.339083171	1	XP_040736280.1	uncharacterized protein BHQ10_007777 [Talaromyces amestolkiae]	Ns
1549	gene-BHQ10_007285	728.3333333	925	144.5533333	173.7933333	-0.410324705	0.39262885	1	XP_040735789.1	uncharacterized protein BHQ10_007285 [Talaromyces amestolkiae]	Ns
1550	gene-BHQ10_004099	59	46.33333333	6.653333333	4.7	0.410243539	0.484048487	1	XP_040732603.1	uncharacterized protein BHQ10_004099 [Talaromyces amestolkiae]	Ns
1551	gene-BHQ10_008294	2821	2199.333333	135.73	95.51	0.41020575	0.295048658	1	XP_040736796.1	uncharacterized protein BHQ10_008294 [Talaromyces amestolkiae]	Ns
1552	gene-BHQ10_005959	83.66666667	106.3333333	30.81666667	37.11	-0.410120817	0.374348613	1	XP_040734463.1	uncharacterized protein BHQ10_005959 [Talaromyces amestolkiae]	Ns
1553	gene-BHQ10_005091	7930	6308	1186.196667	846.8966667	0.410105655	0.332071763	1	XP_040733595.1	uncharacterized protein BHQ10_005091 [Talaromyces amestolkiae]	Ns
1554	gene-BHQ10_001391	350.3333333	458.3333333	58.86	72.74	-0.410025855	0.416401648	1	XP_040729896.1	uncharacterized protein BHQ10_001391 [Talaromyces amestolkiae]	Ns
1555	gene-BHQ10_003770	36	27	2.876666667	1.993333333	0.40987224	0.425396002	1	XP_040732274.1	uncharacterized protein BHQ10_003770 [Talaromyces amestolkiae]	Ns
1556	gene-BHQ10_009218	627.3333333	871	33.37333333	42.00666667	-0.409786136	0.267437703	1	XP_040737720.1	uncharacterized protein BHQ10_009218 [Talaromyces amestolkiae]	Ns
1557	gene-BHQ10_009573	101.3333333	77	2.466666667	1.713333333	0.409528233	0.364567044	1	XP_040738075.1	uncharacterized protein BHQ10_009573 [Talaromyces amestolkiae]	Ns
1558	gene-BHQ10_004423	9	12	0.553333333	0.666666667	-0.409461417	0.636990051	1	XP_040732927.1	uncharacterized protein BHQ10_004423 [Talaromyces amestolkiae]	Ns
1559	gene-BHQ10_004625	304.6666667	222	48.27666667	32.88666667	0.409379106	0.301279872	1	XP_040733129.1	uncharacterized protein BHQ10_004625 [Talaromyces amestolkiae]	Ns
1560	gene-BHQ10_005644	9.333333333	13	0.97	1.233333333	-0.409149073	0.563627877	1	XP_040734148.1	uncharacterized protein BHQ10_005644 [Talaromyces amestolkiae]	Ns
1561	gene-BHQ10_008801	241	342.6666667	74.34333333	94.63	-0.408960857	0.466188183	1	XP_040737303.1	uncharacterized protein BHQ10_008801 [Talaromyces amestolkiae]	Ns
1562	gene-BHQ10_009826	221.3333333	282.6666667	187.0866667	223.8966667	-0.408842256	0.321088661	1	XP_040738328.1	uncharacterized protein BHQ10_009826 [Talaromyces amestolkiae]	Ns
1563	gene-BHQ10_002296	2349.333333	2992	78.33666667	94.12	-0.408746078	0.373310788	1	XP_040730801.1	uncharacterized protein BHQ10_002296 [Talaromyces amestolkiae]	Ns
1564	gene-BHQ10_006023	47.33333333	37.66666667	6.653333333	4.726666667	0.408574364	0.483184879	1	XP_040734527.1	uncharacterized protein BHQ10_006023 [Talaromyces amestolkiae]	Ns
1565	gene-BHQ10_007872	413	534	38.85666667	47.66333333	-0.408435	0.42692532	1	XP_040736375.1	uncharacterized protein BHQ10_007872 [Talaromyces amestolkiae]	Ns
1566	gene-BHQ10_005987	1735.333333	2333	266.2966667	326.8066667	-0.408404652	0.317667737	1	XP_040734491.1	uncharacterized protein BHQ10_005987 [Talaromyces amestolkiae]	Ns
1567	gene-BHQ10_007196	42	34	2.643333333	1.9	0.408179937	0.591416509	1	XP_040735700.1	uncharacterized protein BHQ10_007196 [Talaromyces amestolkiae]	Ns
1568	gene-BHQ10_000034	109	136.6666667	13.91666667	16.31333333	-0.408100391	0.37308075	1	XP_040728539.1	uncharacterized protein BHQ10_000034 [Talaromyces amestolkiae]	Ns
1569	gene-BHQ10_004934	23.33333333	15.66666667	1.723333333	1.123333333	0.407979268	0.635708379	1	XP_040733438.1	uncharacterized protein BHQ10_004934 [Talaromyces amestolkiae]	Ns
1570	gene-BHQ10_005932	756.6666667	595.3333333	23.44	16.63	0.407893354	0.288982325	1	XP_040734436.1	uncharacterized protein BHQ10_005932 [Talaromyces amestolkiae]	Ns
1571	gene-BHQ10_003861	33.33333333	26.33333333	2.233333333	1.583333333	0.407761568	0.491559167	1	XP_040732365.1	uncharacterized protein BHQ10_003861 [Talaromyces amestolkiae]	Ns
1572	gene-BHQ10_000460	2124	2699.666667	359.0633333	430.3733333	-0.407710549	0.361199851	1	XP_040728965.1	uncharacterized protein BHQ10_000460 [Talaromyces amestolkiae]	Ns
1573	gene-BHQ10_002089	1177.333333	1552.333333	124.3733333	152.46	-0.407684648	0.267720977	1	XP_040730594.1	uncharacterized protein BHQ10_002089 [Talaromyces amestolkiae]	Ns
1574	gene-BHQ10_005023	488	705.3333333	64.87	83.17	-0.407607227	0.474297879	1	XP_040733527.1	uncharacterized protein BHQ10_005023 [Talaromyces amestolkiae]	Ns
1575	gene-BHQ10_006535	433.6666667	334.3333333	33.34666667	23.30333333	0.407525356	0.282857679	1	XP_040735039.1	uncharacterized protein BHQ10_006535 [Talaromyces amestolkiae]	Ns
1576	gene-BHQ10_002683	9704.666667	12415.33333	552.0766667	656.4833333	-0.40743652	0.35656724	1	XP_040731188.1	uncharacterized protein BHQ10_002683 [Talaromyces amestolkiae]	Ns
1577	gene-BHQ10_010175	5600.666667	4054.666667	251.3766667	168.27	0.407353701	0.425056947	1	XP_040738677.1	uncharacterized protein BHQ10_010175 [Talaromyces amestolkiae]	Ns
1578	gene-BHQ10_000432	1149	849.3333333	156.8866667	109.4633333	0.406992988	0.47569555	1	XP_040728937.1	uncharacterized protein BHQ10_000432 [Talaromyces amestolkiae]	Ns
1579	gene-BHQ10_002146	245.3333333	188.6666667	36.41	25.64	0.406701723	0.303254209	1	XP_040730651.1	uncharacterized protein BHQ10_002146 [Talaromyces amestolkiae]	Ns
1580	gene-BHQ10_003744	51	38	3.91	2.74	0.406659716	0.451572751	1	XP_040732248.1	uncharacterized protein BHQ10_003744 [Talaromyces amestolkiae]	Ns
1581	gene-BHQ10_006403	5068.333333	3767	170.4733333	116.0333333	0.406489004	0.398708397	1	XP_040734907.1	uncharacterized protein BHQ10_006403 [Talaromyces amestolkiae]	Ns
1582	gene-BHQ10_002630	587	735.3333333	66.99	77.40333333	-0.406424041	0.366700873	1	XP_040731135.1	uncharacterized protein BHQ10_002630 [Talaromyces amestolkiae]	Ns
1583	gene-BHQ10_002405	587.3333333	454.6666667	52.15333333	36.66	0.406379709	0.278888983	1	XP_040730910.1	uncharacterized protein BHQ10_002405 [Talaromyces amestolkiae]	Ns
1584	gene-BHQ10_009726	1347.666667	1043.333333	63.84333333	44.78333333	0.406316647	0.309448241	1	XP_040738228.1	uncharacterized protein BHQ10_009726 [Talaromyces amestolkiae]	Ns
1585	gene-BHQ10_004722	289	367.6666667	34.01666667	41.72333333	-0.406166422	0.565719728	1	XP_040733226.1	uncharacterized protein BHQ10_004722 [Talaromyces amestolkiae]	Ns
1586	gene-BHQ10_002723	386	488.3333333	13.81333333	16.41333333	-0.406055651	0.367670035	1	XP_040731228.1	uncharacterized protein BHQ10_002723 [Talaromyces amestolkiae]	Ns
1587	gene-BHQ10_005100	289	223.6666667	38.70666667	27.39	0.406015523	0.379797396	1	XP_040733604.1	uncharacterized protein BHQ10_005100 [Talaromyces amestolkiae]	Ns
1588	gene-BHQ10_007283	32.33333333	42.33333333	196.7466667	230.82	-0.405950556	0.465840871	1	XP_040735787.1	uncharacterized protein BHQ10_007283 [Talaromyces amestolkiae]	Ns
1589	gene-BHQ10_007709	303	234.3333333	68.39666667	48.27333333	0.405783536	0.298020194	1	XP_040736212.1	uncharacterized protein BHQ10_007709 [Talaromyces amestolkiae]	Ns
1590	gene-BHQ10_010281	26	19.66666667	3.436666667	2.42	0.405702368	0.494258866	1	XP_040738783.1	uncharacterized protein BHQ10_010281 [Talaromyces amestolkiae]	Ns
1591	gene-BHQ10_005606	13.66666667	17.66666667	0.826666667	0.993333333	-0.405605933	0.502205768	1	XP_040734110.1	uncharacterized protein BHQ10_005606 [Talaromyces amestolkiae]	Ns
1592	gene-BHQ10_003385	138.3333333	178.6666667	12.06666667	14.47333333	-0.405398724	0.366854299	1	XP_040731889.1	uncharacterized protein BHQ10_003385 [Talaromyces amestolkiae]	Ns
1593	gene-BHQ10_006150	557.6666667	413	72.46333333	50.15666667	0.405324744	0.316245235	1	XP_040734654.1	uncharacterized protein BHQ10_006150 [Talaromyces amestolkiae]	Ns
1594	gene-BHQ10_001253	43.66666667	32.66666667	3.026666667	2.063333333	0.404934215	0.454535854	1	XP_040729758.1	uncharacterized protein BHQ10_001253 [Talaromyces amestolkiae]	Ns
1595	gene-BHQ10_008154	1532	1938.666667	66.64333333	79.66	-0.404669316	0.39692679	1	XP_040736656.1	uncharacterized protein BHQ10_008154 [Talaromyces amestolkiae]	Ns
1596	gene-BHQ10_008878	771	1076.666667	94.46333333	119.57	-0.404638728	0.367111402	1	XP_040737380.1	uncharacterized protein BHQ10_008878 [Talaromyces amestolkiae]	Ns
1597	gene-BHQ10_005640	320.3333333	254.6666667	10.12666667	7.193333333	0.404534947	0.375648218	1	XP_040734144.1	uncharacterized protein BHQ10_005640 [Talaromyces amestolkiae]	Ns
1598	gene-BHQ10_009991	115.3333333	147.6666667	29.81	36.15333333	-0.40437768	0.449903337	1	XP_040738493.1	uncharacterized protein BHQ10_009991 [Talaromyces amestolkiae]	Ns
1599	gene-BHQ10_008318	174.6666667	241	24.68666667	30.76666667	-0.40436477	0.332016665	1	XP_040736820.1	uncharacterized protein BHQ10_008318 [Talaromyces amestolkiae]	Ns
1600	gene-BHQ10_006003	95.66666667	74.66666667	5.893333333	4.11	0.404189798	0.519513752	1	XP_040734507.1	uncharacterized protein BHQ10_006003 [Talaromyces amestolkiae]	Ns
1601	gene-BHQ10_008384	347.6666667	267	492.37	346.67	0.404178862	0.316114109	1	XP_040736886.1	uncharacterized protein BHQ10_008384 [Talaromyces amestolkiae]	Ns
1602	gene-BHQ10_004708	1981	1513.333333	50.83666667	35.56333333	0.403970609	0.38940036	1	XP_040733212.1	uncharacterized protein BHQ10_004708 [Talaromyces amestolkiae]	Ns
1603	gene-BHQ10_007745	329	429	15.04333333	18.04666667	-0.40367967	0.29201241	1	XP_040736248.1	uncharacterized protein BHQ10_007745 [Talaromyces amestolkiae]	Ns
1604	gene-BHQ10_008347	23	32	1.196666667	1.473333333	-0.403567108	0.524221398	1	XP_040736849.1	uncharacterized protein BHQ10_008347 [Talaromyces amestolkiae]	Ns
1605	gene-BHQ10_000294	989.3333333	1227.333333	558.77	655.8533333	-0.403281549	0.32692982	1	XP_040728799.1	uncharacterized protein BHQ10_000294 [Talaromyces amestolkiae]	Ns
1606	gene-BHQ10_007740	4449	5715.666667	872.4266667	1059.25	-0.403257815	0.386219288	1	XP_040736243.1	uncharacterized protein BHQ10_007740 [Talaromyces amestolkiae]	Ns
1607	gene-BHQ10_007925	8.666666667	12	0.516666667	0.656666667	-0.403093546	0.543337771	1	XP_040736428.1	uncharacterized protein BHQ10_007925 [Talaromyces amestolkiae]	Ns
1608	gene-BHQ10_008509	3224	4191	205.99	256.2933333	-0.402723891	0.482294963	1	XP_040737011.1	uncharacterized protein BHQ10_008509 [Talaromyces amestolkiae]	Ns
1609	gene-BHQ10_006265	163.6666667	204.6666667	833.55	981.3033333	-0.402695287	0.505542154	1	XP_040734769.1	uncharacterized protein BHQ10_006265 [Talaromyces amestolkiae]	Ns
1610	gene-BHQ10_009894	4430.666667	5611	329.4466667	386.29	-0.40247632	0.330484147	1	XP_040738396.1	uncharacterized protein BHQ10_009894 [Talaromyces amestolkiae]	Ns
1611	gene-BHQ10_005831	962.6666667	1225.666667	42.72666667	51.15	-0.402347286	0.363773787	1	XP_040734335.1	uncharacterized protein BHQ10_005831 [Talaromyces amestolkiae]	Ns
1612	gene-BHQ10_006551	48.66666667	66.33333333	3.393333333	4.17	-0.402306381	0.402929022	1	XP_040735055.1	uncharacterized protein BHQ10_006551 [Talaromyces amestolkiae]	Ns
1613	gene-BHQ10_009565	161.6666667	119.6666667	21.9	15.20333333	0.402252125	0.400586476	1	XP_040738067.1	uncharacterized protein BHQ10_009565 [Talaromyces amestolkiae]	Ns
1614	gene-BHQ10_008236	666.3333333	500.3333333	82.87666667	57.83666667	0.402177617	0.32432367	1	XP_040736738.1	uncharacterized protein BHQ10_008236 [Talaromyces amestolkiae]	Ns
1615	gene-BHQ10_001123	645	500	24.44	17.27333333	0.40212581	0.261591436	1	XP_040729628.1	uncharacterized protein BHQ10_001123 [Talaromyces amestolkiae]	Ns
1616	gene-BHQ10_006631	1237.333333	952.6666667	200.1833333	142.0033333	0.401771822	0.295794033	1	XP_040735135.1	uncharacterized protein BHQ10_006631 [Talaromyces amestolkiae]	Ns
1617	gene-BHQ10_008847	844	1073.666667	87.83333333	105.3066667	-0.401770852	0.344542293	1	XP_040737349.1	uncharacterized protein BHQ10_008847 [Talaromyces amestolkiae]	Ns
1618	gene-BHQ10_005062	86	66.33333333	8.07	5.7	0.401521179	0.35164655	1	XP_040733566.1	uncharacterized protein BHQ10_005062 [Talaromyces amestolkiae]	Ns
1619	gene-BHQ10_008534	1879	1382	61.47	42.18666667	0.401514367	0.337447562	1	XP_040737036.1	uncharacterized protein BHQ10_008534 [Talaromyces amestolkiae]	Ns
1620	gene-BHQ10_004857	1465.333333	1915	79.63	95.9	-0.40145883	0.263479265	1	XP_040733361.1	uncharacterized protein BHQ10_004857 [Talaromyces amestolkiae]	Ns
1621	gene-BHQ10_003470	628.3333333	458.3333333	37.42666667	25.51666667	0.401329704	0.489952259	1	XP_040731974.1	uncharacterized protein BHQ10_003470 [Talaromyces amestolkiae]	Ns
1622	gene-BHQ10_009349	296	382.6666667	37.86666667	45.98	-0.401317281	0.360506608	1	XP_040737851.1	uncharacterized protein BHQ10_009349 [Talaromyces amestolkiae]	Ns
1623	gene-BHQ10_009665	361	282.3333333	25.58	18.10666667	0.401242767	0.292691299	1	XP_040738167.1	uncharacterized protein BHQ10_009665 [Talaromyces amestolkiae]	Ns
1624	gene-BHQ10_002221	22	29.66666667	1.62	2.003333333	-0.401002285	0.440315277	1	XP_040730726.1	uncharacterized protein BHQ10_002221 [Talaromyces amestolkiae]	Ns
1625	gene-BHQ10_008690	36018.66667	46031.66667	2632.03	3211.593333	-0.400674956	0.518689654	1	XP_040737192.1	uncharacterized protein BHQ10_008690 [Talaromyces amestolkiae]	Ns
1626	gene-BHQ10_002357	385.6666667	488.6666667	55.89666667	67.58333333	-0.400636924	0.43369075	1	XP_040730862.1	uncharacterized protein BHQ10_002357 [Talaromyces amestolkiae]	Ns
1627	gene-BHQ10_006660	26761.66667	35643.66667	1199.936667	1505.986667	-0.400401024	0.471595752	1	XP_040735164.1	uncharacterized protein BHQ10_006660 [Talaromyces amestolkiae]	Ns
1628	gene-BHQ10_008220	1553.333333	1970.666667	196.68	234.6933333	-0.400226071	0.349061831	1	XP_040736722.1	uncharacterized protein BHQ10_008220 [Talaromyces amestolkiae]	Ns
1629	gene-BHQ10_005215	77.33333333	60	3.433333333	2.393333333	0.399892126	0.467695565	1	XP_040733719.1	uncharacterized protein BHQ10_005215 [Talaromyces amestolkiae]	Ns
1630	gene-BHQ10_008592	41	51.66666667	0.556666667	0.643333333	-0.39983557	0.504564627	1	XP_040737094.1	uncharacterized protein BHQ10_008592 [Talaromyces amestolkiae]	Ns
1631	gene-BHQ10_002959	1548.333333	1981	273.8633333	329.9933333	-0.39968425	0.342960819	1	XP_040731463.1	uncharacterized protein BHQ10_002959 [Talaromyces amestolkiae]	Ns
1632	gene-BHQ10_000085	727	928.6666667	71.22	85.59666667	-0.39968072	0.363864762	1	XP_040728590.1	uncharacterized protein BHQ10_000085 [Talaromyces amestolkiae]	Ns
1633	gene-BHQ10_003307	339	271.6666667	16.02666667	11.49	0.399413416	0.511129079	1	XP_040731811.1	uncharacterized protein BHQ10_003307 [Talaromyces amestolkiae]	Ns
1634	gene-BHQ10_003145	24.33333333	33	4.363333333	5.386666667	-0.399361018	0.477089147	1	XP_040731649.1	uncharacterized protein BHQ10_003145 [Talaromyces amestolkiae]	Ns
1635	gene-BHQ10_005834	123.3333333	95.66666667	16.93333333	11.77666667	0.399200469	0.413274494	1	XP_040734338.1	uncharacterized protein BHQ10_005834 [Talaromyces amestolkiae]	Ns
1636	gene-BHQ10_009777	1038.666667	1341.333333	142.6866667	172.4666667	-0.39897935	0.302806018	1	XP_040738279.1	uncharacterized protein BHQ10_009777 [Talaromyces amestolkiae]	Ns
1637	gene-BHQ10_001710	3118.333333	3948.666667	432.6766667	516.7333333	-0.398917903	0.365573233	1	XP_040730215.1	uncharacterized protein BHQ10_001710 [Talaromyces amestolkiae]	Ns
1638	gene-BHQ10_007836	663.6666667	508.3333333	34.04666667	23.76	0.398726869	0.268803629	1	XP_040736339.1	uncharacterized protein BHQ10_007836 [Talaromyces amestolkiae]	Ns
1639	gene-BHQ10_003463	19.66666667	27	2.046666667	2.533333333	-0.398541908	0.473491525	1	XP_040731967.1	uncharacterized protein BHQ10_003463 [Talaromyces amestolkiae]	Ns
1640	gene-BHQ10_008259	55	44	3.96	2.85	0.398519914	0.401508349	1	XP_040736761.1	uncharacterized protein BHQ10_008259 [Talaromyces amestolkiae]	Ns
1641	gene-BHQ10_001736	1061.666667	1338.333333	122.69	142.9133333	-0.398417161	0.33745142	1	XP_040730241.1	uncharacterized protein BHQ10_001736 [Talaromyces amestolkiae]	Ns
1642	gene-BHQ10_000022	1221	1577.333333	41.23333333	49.32666667	-0.39799237	0.263316076	1	XP_040728527.1	uncharacterized protein BHQ10_000022 [Talaromyces amestolkiae]	Ns
1643	gene-BHQ10_002929	1813.666667	2406.333333	206.8833333	258.5133333	-0.397850244	0.400043007	1	XP_040731433.1	uncharacterized protein BHQ10_002929 [Talaromyces amestolkiae]	Ns
1644	gene-BHQ10_000192	248.6666667	329	18.15666667	21.91333333	-0.39752064	0.381322921	1	XP_040728697.1	uncharacterized protein BHQ10_000192 [Talaromyces amestolkiae]	Ns
1645	gene-BHQ10_008397	428.3333333	339.3333333	32.57	23.31333333	0.397518857	0.331946098	1	XP_040736899.1	uncharacterized protein BHQ10_008397 [Talaromyces amestolkiae]	Ns
1646	gene-BHQ10_008025	5131	6571	280.4266667	335.48	-0.397410821	0.336049577	1	XP_040736528.1	uncharacterized protein BHQ10_008025 [Talaromyces amestolkiae]	Ns
1647	gene-BHQ10_003649	229.6666667	285.6666667	11.69666667	13.51333333	-0.397052312	0.390504474	1	XP_040732153.1	uncharacterized protein BHQ10_003649 [Talaromyces amestolkiae]	Ns
1648	gene-BHQ10_000340	22187.66667	28310.66667	3123.136667	3767.606667	-0.396807735	0.402551189	1	XP_040728845.1	uncharacterized protein BHQ10_000340 [Talaromyces amestolkiae]	Ns
1649	gene-BHQ10_008963	101.6666667	141	8.303333333	10.38666667	-0.396295903	0.372293716	1	XP_040737465.1	uncharacterized protein BHQ10_008963 [Talaromyces amestolkiae]	Ns
1650	gene-BHQ10_007339	1041	1290	95.96	111.0633333	-0.396268632	0.313288328	1	XP_040735842.1	uncharacterized protein BHQ10_007339 [Talaromyces amestolkiae]	Ns
1651	gene-BHQ10_002128	82	105	10.29666667	12.24	-0.396258708	0.395200436	1	XP_040730633.1	uncharacterized protein BHQ10_002128 [Talaromyces amestolkiae]	Ns
1652	gene-BHQ10_002403	497.3333333	379.6666667	13.46	9.356666667	0.39601841	0.362668519	1	XP_040730908.1	uncharacterized protein BHQ10_002403 [Talaromyces amestolkiae]	Ns
1653	gene-BHQ10_006307	42.66666667	56.66666667	25.66333333	31.41333333	-0.395827581	0.397771987	1	XP_040734811.1	uncharacterized protein BHQ10_006307 [Talaromyces amestolkiae]	Ns
1654	gene-BHQ10_004102	18.66666667	14.33333333	2.676666667	1.896666667	0.395816527	0.525491345	1	XP_040732606.1	uncharacterized protein BHQ10_004102 [Talaromyces amestolkiae]	Ns
1655	gene-BHQ10_000453	873	1144	61.9	76.55333333	-0.395815895	0.418269208	1	XP_040728958.1	uncharacterized protein BHQ10_000453 [Talaromyces amestolkiae]	Ns
1656	gene-BHQ10_009823	1539.333333	1965	178.4933333	213.3	-0.39576629	0.277746145	1	XP_040738325.1	uncharacterized protein BHQ10_009823 [Talaromyces amestolkiae]	Ns
1657	gene-BHQ10_009578	446	334.6666667	77.19333333	53.95666667	0.395508067	0.413991217	1	XP_040738080.1	uncharacterized protein BHQ10_009578 [Talaromyces amestolkiae]	Ns
1658	gene-BHQ10_001944	466	599.6666667	30.58333333	36.46666667	-0.395434545	0.322243805	1	XP_040730449.1	uncharacterized protein BHQ10_001944 [Talaromyces amestolkiae]	Ns
1659	gene-BHQ10_008919	63.66666667	88.33333333	3.816666667	4.79	-0.395273104	0.391937394	1	XP_040737421.1	uncharacterized protein BHQ10_008919 [Talaromyces amestolkiae]	Ns
1660	gene-BHQ10_007202	645.3333333	506.3333333	34.38333333	24.49333333	0.395152849	0.271122568	1	XP_040735706.1	uncharacterized protein BHQ10_007202 [Talaromyces amestolkiae]	Ns
1661	gene-BHQ10_000519	2476.666667	3109	253.5933333	296.0466667	-0.394943094	0.327196384	1	XP_040729024.1	uncharacterized protein BHQ10_000519 [Talaromyces amestolkiae]	Ns
1662	gene-BHQ10_006517	59.33333333	46.66666667	6.27	4.48	0.394838514	0.388214984	1	XP_040735021.1	uncharacterized protein BHQ10_006517 [Talaromyces amestolkiae]	Ns
1663	gene-BHQ10_005326	424.3333333	311	73.58333333	50.33	0.394830748	0.322405527	1	XP_040733830.1	uncharacterized protein BHQ10_005326 [Talaromyces amestolkiae]	Ns
1664	gene-BHQ10_005430	261.3333333	203	11.75666667	8.233333333	0.394731733	0.366243258	1	XP_040733934.1	uncharacterized protein BHQ10_005430 [Talaromyces amestolkiae]	Ns
1665	gene-BHQ10_005766	295.3333333	225	58.89	41.55	0.394654311	0.302727647	1	XP_040734270.1	uncharacterized protein BHQ10_005766 [Talaromyces amestolkiae]	Ns
1666	gene-BHQ10_002612	427.3333333	332.3333333	23.89333333	16.96666667	0.394495438	0.284774246	1	XP_040731117.1	uncharacterized protein BHQ10_002612 [Talaromyces amestolkiae]	Ns
1667	gene-BHQ10_009966	275.3333333	349.3333333	40.20333333	48.13	-0.394336107	0.434786024	1	XP_040738468.1	uncharacterized protein BHQ10_009966 [Talaromyces amestolkiae]	Ns
1668	gene-BHQ10_006989	194.6666667	148	2.45	1.726666667	0.394060431	0.487091256	1	XP_040735493.1	uncharacterized protein BHQ10_006989 [Talaromyces amestolkiae]	Ns
1669	gene-BHQ10_003493	491.3333333	378.6666667	68.72333333	50.22	0.394027557	0.508349615	1	XP_040731997.1	uncharacterized protein BHQ10_003493 [Talaromyces amestolkiae]	Ns
1670	gene-BHQ10_002076	792.3333333	994.3333333	60.67	71.60666667	-0.393854195	0.476255333	1	XP_040730581.1	uncharacterized protein BHQ10_002076 [Talaromyces amestolkiae]	Ns
1671	gene-BHQ10_002796	605.6666667	470.6666667	19.92666667	13.96666667	0.393844471	0.338771684	1	XP_040731300.1	uncharacterized protein BHQ10_002796 [Talaromyces amestolkiae]	Ns
1672	gene-BHQ10_001843	1236.666667	1612.333333	76.64333333	94.68666667	-0.393804947	0.414915456	1	XP_040730348.1	uncharacterized protein BHQ10_001843 [Talaromyces amestolkiae]	Ns
1673	gene-BHQ10_008623	197.6666667	156.6666667	14.71333333	10.58333333	0.393782623	0.332188843	1	XP_040737125.1	uncharacterized protein BHQ10_008623 [Talaromyces amestolkiae]	Ns
1674	gene-BHQ10_002050	12.33333333	16	0.23	0.28	-0.393606566	0.507059038	1	XP_040730555.1	uncharacterized protein BHQ10_002050 [Talaromyces amestolkiae]	Ns
1675	gene-BHQ10_001677	1263	1631.333333	125.8466667	152.1833333	-0.393377657	0.309494781	1	XP_040730182.1	uncharacterized protein BHQ10_001677 [Talaromyces amestolkiae]	Ns
1676	gene-BHQ10_008864	301.6666667	245.3333333	7.593333333	5.533333333	0.393373318	0.34918287	1	XP_040737366.1	uncharacterized protein BHQ10_008864 [Talaromyces amestolkiae]	Ns
1677	gene-BHQ10_003500	2607.333333	1995	45.44333333	32.04333333	0.393238395	0.299550417	1	XP_040732004.1	uncharacterized protein BHQ10_003500 [Talaromyces amestolkiae]	Ns
1678	gene-BHQ10_002196	73.66666667	89	6.313333333	7.183333333	-0.393208681	0.445993658	1	XP_040730701.1	uncharacterized protein BHQ10_002196 [Talaromyces amestolkiae]	Ns
1679	gene-BHQ10_004290	242.3333333	306	97.51333333	117.9	-0.392833946	0.407745016	1	XP_040732794.1	uncharacterized protein BHQ10_004290 [Talaromyces amestolkiae]	Ns
1680	gene-BHQ10_010230	382.3333333	506	25.71666667	31.55333333	-0.392760602	0.308963348	1	XP_040738732.1	uncharacterized protein BHQ10_010230 [Talaromyces amestolkiae]	Ns
1681	gene-BHQ10_008455	154.6666667	120.3333333	22.86666667	16.16666667	0.392540336	0.420836802	1	XP_040736957.1	uncharacterized protein BHQ10_008455 [Talaromyces amestolkiae]	Ns
1682	gene-BHQ10_009934	83	64.66666667	6.28	4.423333333	0.39194817	0.411912644	1	XP_040738436.1	uncharacterized protein BHQ10_009934 [Talaromyces amestolkiae]	Ns
1683	gene-BHQ10_003375	115.3333333	91.66666667	20.82333333	14.96333333	0.391828535	0.402272356	1	XP_040731879.1	uncharacterized protein BHQ10_003375 [Talaromyces amestolkiae]	Ns
1684	gene-BHQ10_009849	2706.333333	2062.666667	94.92666667	66.13333333	0.391823005	0.423178066	1	XP_040738351.1	uncharacterized protein BHQ10_009849 [Talaromyces amestolkiae]	Ns
1685	gene-BHQ10_002289	905.3333333	1164	128.1033333	153.8566667	-0.391785431	0.342601985	1	XP_040730794.1	uncharacterized protein BHQ10_002289 [Talaromyces amestolkiae]	Ns
1686	gene-BHQ10_000787	216.6666667	288.3333333	29.48666667	35.88	-0.391779721	0.349951611	1	XP_040729292.1	uncharacterized protein BHQ10_000787 [Talaromyces amestolkiae]	Ns
1687	gene-BHQ10_001649	2541.666667	3243.333333	78.06333333	93.98	-0.391766542	0.435441871	1	XP_040730154.1	uncharacterized protein BHQ10_001649 [Talaromyces amestolkiae]	Ns
1688	gene-BHQ10_009207	81.66666667	104.3333333	7.013333333	8.24	-0.391723369	0.428041693	1	XP_040737709.1	uncharacterized protein BHQ10_009207 [Talaromyces amestolkiae]	Ns
1689	gene-BHQ10_002250	150.6666667	118.6666667	13.97	9.946666667	0.39153505	0.514532927	1	XP_040730755.1	uncharacterized protein BHQ10_002250 [Talaromyces amestolkiae]	Ns
1690	gene-BHQ10_006558	1119.333333	1394.666667	126.0366667	146.12	-0.391514598	0.356008155	1	XP_040735062.1	uncharacterized protein BHQ10_006558 [Talaromyces amestolkiae]	Ns
1691	gene-BHQ10_010246	140	103.6666667	15.55333333	10.81333333	0.39150225	0.492278061	1	XP_040738748.1	uncharacterized protein BHQ10_010246 [Talaromyces amestolkiae]	Ns
1692	gene-BHQ10_000361	1002.666667	1307	30.89333333	37.37666667	-0.391406534	0.302822015	1	XP_040728866.1	uncharacterized protein BHQ10_000361 [Talaromyces amestolkiae]	Ns
1693	gene-BHQ10_009160	16.33333333	23.33333333	3.026666667	3.806666667	-0.391323816	0.581474182	1	XP_040737662.1	uncharacterized protein BHQ10_009160 [Talaromyces amestolkiae]	Ns
1694	gene-BHQ10_009398	4530	5636.666667	348.39	409.35	-0.391197292	0.431601918	1	XP_040737900.1	uncharacterized protein BHQ10_009398 [Talaromyces amestolkiae]	Ns
1695	gene-BHQ10_010242	1115.666667	1364.333333	97.82333333	113.46	-0.391100338	0.414387713	1	XP_040738744.1	uncharacterized protein BHQ10_010242 [Talaromyces amestolkiae]	Ns
1696	gene-BHQ10_004721	275.6666667	344.3333333	17.98	21.71333333	-0.391093104	0.597467526	1	XP_040733225.1	uncharacterized protein BHQ10_004721 [Talaromyces amestolkiae]	Ns
1697	gene-BHQ10_008174	71	54.66666667	4.063333333	2.846666667	0.391076058	0.434320679	1	XP_040736676.1	uncharacterized protein BHQ10_008174 [Talaromyces amestolkiae]	Ns
1698	gene-BHQ10_006878	1191.333333	934	57.1	40.32333333	0.39101386	0.345712176	1	XP_040735382.1	uncharacterized protein BHQ10_006878 [Talaromyces amestolkiae]	Ns
1699	gene-BHQ10_007897	250	193	25.33666667	17.86333333	0.390918037	0.34811733	1	XP_040736400.1	uncharacterized protein BHQ10_007897 [Talaromyces amestolkiae]	Ns
1700	gene-BHQ10_001188	57.66666667	74.33333333	3.473333333	4.066666667	-0.390777059	0.488621431	1	XP_040729693.1	uncharacterized protein BHQ10_001188 [Talaromyces amestolkiae]	Ns
1701	gene-BHQ10_010136	830.6666667	1081.666667	35.79	42.93	-0.390665353	0.322603028	1	XP_040738638.1	uncharacterized protein BHQ10_010136 [Talaromyces amestolkiae]	Ns
1702	gene-BHQ10_002851	197.3333333	145.6666667	24.21666667	16.53333333	0.390619981	0.386348539	1	XP_040731355.1	uncharacterized protein BHQ10_002851 [Talaromyces amestolkiae]	Ns
1703	gene-BHQ10_007608	766	568.3333333	90.01	63.26	0.390402441	0.73069324	1	XP_040736111.1	uncharacterized protein BHQ10_007608 [Talaromyces amestolkiae]	Ns
1704	gene-BHQ10_005513	4198.333333	3194.666667	237.1866667	167.25	0.390051887	0.346094529	1	XP_040734017.1	uncharacterized protein BHQ10_005513 [Talaromyces amestolkiae]	Ns
1705	gene-BHQ10_005512	2701.333333	2060.666667	219.35	155.3733333	0.389921247	0.341735763	1	XP_040734016.1	uncharacterized protein BHQ10_005512 [Talaromyces amestolkiae]	Ns
1706	gene-BHQ10_005947	442.3333333	568.3333333	90.87666667	109.1933333	-0.389874724	0.307608338	1	XP_040734451.1	uncharacterized protein BHQ10_005947 [Talaromyces amestolkiae]	Ns
1707	gene-BHQ10_007888	149	188.6666667	21.11333333	25.00666667	-0.389605543	0.388644183	1	XP_040736391.1	uncharacterized protein BHQ10_007888 [Talaromyces amestolkiae]	Ns
1708	gene-BHQ10_000243	847.6666667	1132.333333	89.29	108.6666667	-0.389307771	0.348180658	1	XP_040728748.1	uncharacterized protein BHQ10_000243 [Talaromyces amestolkiae]	Ns
1709	gene-BHQ10_004044	173	135.3333333	21.27	15.31333333	0.389118349	0.442539759	1	XP_040732548.1	uncharacterized protein BHQ10_004044 [Talaromyces amestolkiae]	Ns
1710	gene-BHQ10_008448	22544	28593.66667	4637.37	5566.253333	-0.389074203	0.430317204	1	XP_040736950.1	uncharacterized protein BHQ10_008448 [Talaromyces amestolkiae]	Ns
1711	gene-BHQ10_008260	19.66666667	15.66666667	3.646666667	2.656666667	0.388912669	0.5106158	1	XP_040736762.1	uncharacterized protein BHQ10_008260 [Talaromyces amestolkiae]	Ns
1712	gene-BHQ10_007685	422	528.6666667	93.94	111.8933333	-0.388882527	0.463069056	1	XP_040736188.1	uncharacterized protein BHQ10_007685 [Talaromyces amestolkiae]	Ns
1713	gene-BHQ10_009906	199.3333333	278.3333333	23.38	29.24666667	-0.388748925	0.487703345	1	XP_040738408.1	uncharacterized protein BHQ10_009906 [Talaromyces amestolkiae]	Ns
1714	gene-BHQ10_000434	97.33333333	75	5.306666667	3.75	0.388720491	0.352098886	1	XP_040728939.1	uncharacterized protein BHQ10_000434 [Talaromyces amestolkiae]	Ns
1715	gene-BHQ10_003367	36.33333333	28	3.97	2.78	0.3886267	0.4612753	1	XP_040731871.1	uncharacterized protein BHQ10_003367 [Talaromyces amestolkiae]	Ns
1716	gene-BHQ10_002194	151.3333333	197.6666667	10.41666667	12.57	-0.388500956	0.353363273	1	XP_040730699.1	uncharacterized protein BHQ10_002194 [Talaromyces amestolkiae]	Ns
1717	gene-BHQ10_009516	134.6666667	176.6666667	22.08	26.78666667	-0.388494495	0.329158538	1	XP_040738018.1	uncharacterized protein BHQ10_009516 [Talaromyces amestolkiae]	Ns
1718	gene-BHQ10_001347	219.6666667	277.3333333	63.37	75.95666667	-0.388404375	0.397512461	1	XP_040729852.1	uncharacterized protein BHQ10_001347 [Talaromyces amestolkiae]	Ns
1719	gene-BHQ10_006004	65.66666667	81.33333333	9.02	10.44333333	-0.388222694	0.427876091	1	XP_040734508.1	uncharacterized protein BHQ10_006004 [Talaromyces amestolkiae]	Ns
1720	gene-BHQ10_004112	48	37.33333333	5.97	4.22	0.387493639	0.421063588	1	XP_040732616.1	uncharacterized protein BHQ10_004112 [Talaromyces amestolkiae]	Ns
1721	gene-BHQ10_006802	2743.333333	2188.666667	101.14	72.98333333	0.387314925	0.309428676	1	XP_040735306.1	uncharacterized protein BHQ10_006802 [Talaromyces amestolkiae]	Ns
1722	gene-BHQ10_000225	11620.66667	14852.66667	1009	1219.576667	-0.387042976	0.427419676	1	XP_040728730.1	uncharacterized protein BHQ10_000225 [Talaromyces amestolkiae]	Ns
1723	gene-BHQ10_000107	500.6666667	619.3333333	87.26333333	102.4133333	-0.386940237	0.420474429	1	XP_040728612.1	uncharacterized protein BHQ10_000107 [Talaromyces amestolkiae]	Ns
1724	gene-BHQ10_005908	56.66666667	44.66666667	6.693333333	4.713333333	0.386923113	0.531636385	1	XP_040734412.1	uncharacterized protein BHQ10_005908 [Talaromyces amestolkiae]	Ns
1725	gene-BHQ10_002025	16.33333333	13	0.2	0.14	0.38685933	0.518110225	1	XP_040730530.1	uncharacterized protein BHQ10_002025 [Talaromyces amestolkiae]	Ns
1726	gene-BHQ10_002172	318	396.3333333	71.42666667	81.97333333	-0.386662271	0.431699327	1	XP_040730677.1	uncharacterized protein BHQ10_002172 [Talaromyces amestolkiae]	Ns
1727	gene-BHQ10_006296	527.3333333	665.6666667	32.82333333	38.91	-0.386262236	0.354027497	1	XP_040734800.1	uncharacterized protein BHQ10_006296 [Talaromyces amestolkiae]	Ns
1728	gene-BHQ10_008920	4223.333333	5151.333333	215.7933333	246.9233333	-0.386154103	0.381482654	1	XP_040737422.1	uncharacterized protein BHQ10_008920 [Talaromyces amestolkiae]	Ns
1729	gene-BHQ10_005711	134.3333333	104.3333333	8.306666667	5.92	0.385774908	0.347587342	1	XP_040734215.1	uncharacterized protein BHQ10_005711 [Talaromyces amestolkiae]	Ns
1730	gene-BHQ10_000039	2194	2759.666667	32.28666667	37.87666667	-0.385753548	0.334452472	1	XP_040728544.1	uncharacterized protein BHQ10_000039 [Talaromyces amestolkiae]	Ns
1731	gene-BHQ10_000739	12.66666667	10	1.723333333	1.223333333	0.385633966	0.616148521	1	XP_040729244.1	uncharacterized protein BHQ10_000739 [Talaromyces amestolkiae]	Ns
1732	gene-BHQ10_001288	106.3333333	138.6666667	24.65333333	29.65	-0.385584999	0.348094493	1	XP_040729793.1	uncharacterized protein BHQ10_001288 [Talaromyces amestolkiae]	Ns
1733	gene-BHQ10_009415	18.66666667	23.66666667	0.903333333	1.046666667	-0.385454478	0.505677976	1	XP_040737917.1	uncharacterized protein BHQ10_009415 [Talaromyces amestolkiae]	Ns
1734	gene-BHQ10_006492	180.6666667	231.3333333	8.613333333	10.19666667	-0.385366102	0.343419008	1	XP_040734996.1	uncharacterized protein BHQ10_006492 [Talaromyces amestolkiae]	Ns
1735	gene-BHQ10_002825	762.3333333	969.6666667	103.2266667	124.9366667	-0.385347992	0.39090412	1	XP_040731329.1	uncharacterized protein BHQ10_002825 [Talaromyces amestolkiae]	Ns
1736	gene-BHQ10_010234	391.3333333	555.3333333	13.86666667	17.36333333	-0.384934747	0.470328057	1	XP_040738736.1	uncharacterized protein BHQ10_010234 [Talaromyces amestolkiae]	Ns
1737	gene-BHQ10_004626	308.6666667	230.3333333	22.02333333	15.05333333	0.384788817	0.41664937	1	XP_040733130.1	uncharacterized protein BHQ10_004626 [Talaromyces amestolkiae]	Ns
1738	gene-BHQ10_000092	215	263.6666667	20.64333333	23.64333333	-0.384718525	0.38702833	1	XP_040728597.1	uncharacterized protein BHQ10_000092 [Talaromyces amestolkiae]	Ns
1739	gene-BHQ10_008059	604.6666667	785.3333333	139.2433333	169.2466667	-0.384674501	0.367904789	1	XP_040736562.1	uncharacterized protein BHQ10_008059 [Talaromyces amestolkiae]	Ns
1740	gene-BHQ10_004279	526.3333333	407.6666667	39.09666667	27.62333333	0.384605332	0.402097665	1	XP_040732783.1	uncharacterized protein BHQ10_004279 [Talaromyces amestolkiae]	Ns
1741	gene-BHQ10_003837	53.33333333	68.66666667	43.76	53.18	-0.384365218	0.488803329	1	XP_040732341.1	uncharacterized protein BHQ10_003837 [Talaromyces amestolkiae]	Ns
1742	gene-BHQ10_010139	1328	1062.666667	71.79	51.81	0.384116806	0.333632506	1	XP_040738641.1	uncharacterized protein BHQ10_010139 [Talaromyces amestolkiae]	Ns
1743	gene-BHQ10_004078	205.6666667	273	19.52666667	23.9	-0.384054318	0.364314533	1	XP_040732582.1	uncharacterized protein BHQ10_004078 [Talaromyces amestolkiae]	Ns
1744	gene-BHQ10_004862	764.6666667	607.3333333	158.0933333	113.7166667	0.384037424	0.443457183	1	XP_040733366.1	uncharacterized protein BHQ10_004862 [Talaromyces amestolkiae]	Ns
1745	gene-BHQ10_006037	401.6666667	307.3333333	25.36333333	17.68333333	0.38399263	0.337250642	1	XP_040734541.1	uncharacterized protein BHQ10_006037 [Talaromyces amestolkiae]	Ns
1746	gene-BHQ10_005806	65.66666667	52.33333333	10.39666667	7.536666667	0.383803964	0.405519546	1	XP_040734310.1	uncharacterized protein BHQ10_005806 [Talaromyces amestolkiae]	Ns
1747	gene-BHQ10_006324	560.3333333	418.3333333	88.80333333	62.20333333	0.38353638	0.301026726	1	XP_040734828.1	uncharacterized protein BHQ10_006324 [Talaromyces amestolkiae]	Ns
1748	gene-BHQ10_000247	3878.333333	4919.666667	2542.196667	3059.576667	-0.383482475	0.500893592	1	XP_040728752.1	uncharacterized protein BHQ10_000247 [Talaromyces amestolkiae]	Ns
1749	gene-BHQ10_000606	95	76	7.25	5.2	0.383340374	0.43029906	1	XP_040729111.1	uncharacterized protein BHQ10_000606 [Talaromyces amestolkiae]	Ns
1750	gene-BHQ10_009521	207.3333333	161.6666667	24.68333333	17.60666667	0.382967974	0.35907614	1	XP_040738023.1	uncharacterized protein BHQ10_009521 [Talaromyces amestolkiae]	Ns
1751	gene-BHQ10_002243	652.3333333	491.3333333	134.13	95.02	0.382807707	0.394962241	1	XP_040730748.1	uncharacterized protein BHQ10_002243 [Talaromyces amestolkiae]	Ns
1752	gene-BHQ10_004971	1994.666667	2520.666667	188.8066667	222.5966667	-0.382636222	0.318832346	1	XP_040733475.1	uncharacterized protein BHQ10_004971 [Talaromyces amestolkiae]	Ns
1753	gene-BHQ10_005067	400	309.3333333	9.476666667	6.666666667	0.382540548	0.310092945	1	XP_040733571.1	uncharacterized protein BHQ10_005067 [Talaromyces amestolkiae]	Ns
1754	gene-BHQ10_000928	1306.666667	1676.666667	82.12666667	97.71333333	-0.382374959	0.327458039	1	XP_040729433.1	uncharacterized protein BHQ10_000928 [Talaromyces amestolkiae]	Ns
1755	gene-BHQ10_008643	2896	3762	217.8633333	267.4366667	-0.382256751	0.456726809	1	XP_040737145.1	uncharacterized protein BHQ10_008643 [Talaromyces amestolkiae]	Ns
1756	gene-BHQ10_006132	239.3333333	297.6666667	98.15666667	115.4966667	-0.382204128	0.4043143	1	XP_040734636.1	uncharacterized protein BHQ10_006132 [Talaromyces amestolkiae]	Ns
1757	gene-BHQ10_007864	1427.666667	1852	41.74666667	51.18	-0.382080877	0.459671157	1	XP_040736367.1	uncharacterized protein BHQ10_007864 [Talaromyces amestolkiae]	Ns
1758	gene-BHQ10_007420	435.6666667	600	13.32666667	16.46666667	-0.381906226	0.39283018	1	XP_040735923.1	uncharacterized protein BHQ10_007420 [Talaromyces amestolkiae]	Ns
1759	gene-BHQ10_001018	617.3333333	490.6666667	10.02666667	7.166666667	0.381775159	0.340413568	1	XP_040729523.1	uncharacterized protein BHQ10_001018 [Talaromyces amestolkiae]	Ns
1760	gene-BHQ10_010357	456.6666667	569.3333333	87.09666667	102.7766667	-0.381486584	0.403362635	1	XP_040738859.1	uncharacterized protein BHQ10_010357 [Talaromyces amestolkiae]	Ns
1761	gene-BHQ10_008678	300	233.3333333	24.14	17.11	0.381331213	0.320397148	1	XP_040737180.1	uncharacterized protein BHQ10_008678 [Talaromyces amestolkiae]	Ns
1762	gene-BHQ10_008147	433.3333333	607.3333333	29.62666667	37.15	-0.380898941	0.429926525	1	XP_040736649.1	uncharacterized protein BHQ10_008147 [Talaromyces amestolkiae]	Ns
1763	gene-BHQ10_006394	42.66666667	55.33333333	6.563333333	7.823333333	-0.380758982	0.421623923	1	XP_040734898.1	uncharacterized protein BHQ10_006394 [Talaromyces amestolkiae]	Ns
1764	gene-BHQ10_004015	5022.333333	3942	136.0233333	98.53333333	0.380739985	0.375660366	1	XP_040732519.1	uncharacterized protein BHQ10_004015 [Talaromyces amestolkiae]	Ns
1765	gene-BHQ10_001265	62	48.66666667	5.54	3.936666667	0.380683189	0.464519424	1	XP_040729770.1	uncharacterized protein BHQ10_001265 [Talaromyces amestolkiae]	Ns
1766	gene-BHQ10_002155	138.3333333	173.3333333	14.74666667	17.24333333	-0.380668879	0.37374097	1	XP_040730660.1	uncharacterized protein BHQ10_002155 [Talaromyces amestolkiae]	Ns
1767	gene-BHQ10_010002	2414.333333	3061.666667	168.85	200.0433333	-0.380386305	0.324232472	1	XP_040738504.1	uncharacterized protein BHQ10_010002 [Talaromyces amestolkiae]	Ns
1768	gene-BHQ10_003795	413.3333333	521	25.98333333	30.66666667	-0.379980087	0.346147937	1	XP_040732299.1	uncharacterized protein BHQ10_003795 [Talaromyces amestolkiae]	Ns
1769	gene-BHQ10_000353	1476	1151.333333	71.97666667	51.34333333	0.379943262	0.274837823	1	XP_040728858.1	uncharacterized protein BHQ10_000353 [Talaromyces amestolkiae]	Ns
1770	gene-BHQ10_000135	477	595	91.09	106.5366667	-0.379926056	0.334002098	1	XP_040728640.1	uncharacterized protein BHQ10_000135 [Talaromyces amestolkiae]	Ns
1771	gene-BHQ10_005978	115.3333333	147	13.91666667	16.38666667	-0.379859292	0.449972402	1	XP_040734482.1	uncharacterized protein BHQ10_005978 [Talaromyces amestolkiae]	Ns
1772	gene-BHQ10_004226	235	306	14.60666667	17.63333333	-0.379687576	0.348559627	1	XP_040732730.1	uncharacterized protein BHQ10_004226 [Talaromyces amestolkiae]	Ns
1773	gene-BHQ10_000285	951	1190	117.64	137.7566667	-0.379541327	0.35643526	1	XP_040728790.1	uncharacterized protein BHQ10_000285 [Talaromyces amestolkiae]	Ns
1774	gene-BHQ10_004851	10367.66667	13133	473.5133333	562.3533333	-0.379258617	0.365211819	1	XP_040733355.1	uncharacterized protein BHQ10_004851 [Talaromyces amestolkiae]	Ns
1775	gene-BHQ10_009229	329.6666667	424.3333333	23.57	28.12666667	-0.379239398	0.359816313	1	XP_040737731.1	uncharacterized protein BHQ10_009229 [Talaromyces amestolkiae]	Ns
1776	gene-BHQ10_001225	36.33333333	28	3.84	2.713333333	0.379011635	0.464251787	1	XP_040729730.1	uncharacterized protein BHQ10_001225 [Talaromyces amestolkiae]	Ns
1777	gene-BHQ10_000183	84.66666667	106	64.98666667	76.88333333	-0.378924292	0.449324109	1	XP_040728688.1	uncharacterized protein BHQ10_000183 [Talaromyces amestolkiae]	Ns
1778	gene-BHQ10_002946	48	64	5.973333333	7.396666667	-0.378799343	0.455428413	1	XP_040731450.1	uncharacterized protein BHQ10_002946 [Talaromyces amestolkiae]	Ns
1779	gene-BHQ10_008802	439	591.6666667	50.72	61.97333333	-0.378796148	0.449542769	1	XP_040737304.1	uncharacterized protein BHQ10_008802 [Talaromyces amestolkiae]	Ns
1780	gene-BHQ10_005586	33.66666667	45.66666667	2.503333333	3.113333333	-0.378782359	0.449467061	1	XP_040734090.1	uncharacterized protein BHQ10_005586 [Talaromyces amestolkiae]	Ns
1781	gene-BHQ10_002760	395.3333333	316.3333333	9.426666667	6.773333333	0.378780463	0.470104811	1	XP_040731264.1	uncharacterized protein BHQ10_002760 [Talaromyces amestolkiae]	Ns
1782	gene-BHQ10_004834	348.3333333	436.3333333	64.33666667	74.04	-0.378776702	0.388016569	1	XP_040733338.1	uncharacterized protein BHQ10_004834 [Talaromyces amestolkiae]	Ns
1783	gene-BHQ10_009449	48	58.66666667	13.62666667	15.80333333	-0.378773126	0.507779557	1	XP_040737951.1	uncharacterized protein BHQ10_009449 [Talaromyces amestolkiae]	Ns
1784	gene-BHQ10_008595	19	15.33333333	3.35	2.416666667	0.378750642	0.581551053	1	XP_040737097.1	uncharacterized protein BHQ10_008595 [Talaromyces amestolkiae]	Ns
1785	gene-BHQ10_000341	1750.666667	2238	104.4766667	126.3566667	-0.378730273	0.456381375	1	XP_040728846.1	uncharacterized protein BHQ10_000341 [Talaromyces amestolkiae]	Ns
1786	gene-BHQ10_007063	433.3333333	324.3333333	42.98666667	30.45	0.378706313	0.45688127	1	XP_040735567.1	uncharacterized protein BHQ10_007063 [Talaromyces amestolkiae]	Ns
1787	gene-BHQ10_004602	263.6666667	203.6666667	8.163333333	5.703333333	0.378680475	0.445018298	1	XP_040733106.1	uncharacterized protein BHQ10_004602 [Talaromyces amestolkiae]	Ns
1788	gene-BHQ10_009020	20	26.66666667	3.663333333	4.426666667	-0.378543767	0.609454687	1	XP_040737522.1	uncharacterized protein BHQ10_009020 [Talaromyces amestolkiae]	Ns
1789	gene-BHQ10_002813	194	152.6666667	11.75666667	8.553333333	0.378121307	0.405558939	1	XP_040731317.1	uncharacterized protein BHQ10_002813 [Talaromyces amestolkiae]	Ns
1790	gene-BHQ10_003361	719.3333333	926.6666667	49.34	59.12	-0.378110335	0.314322577	1	XP_040731865.1	uncharacterized protein BHQ10_003361 [Talaromyces amestolkiae]	Ns
1791	gene-BHQ10_006411	289.3333333	237	21.81666667	15.82	0.378050414	0.472091626	1	XP_040734915.1	uncharacterized protein BHQ10_006411 [Talaromyces amestolkiae]	Ns
1792	gene-BHQ10_005745	18.66666667	14.66666667	1.566666667	1.12	0.377975382	0.520792659	1	XP_040734249.1	uncharacterized protein BHQ10_005745 [Talaromyces amestolkiae]	Ns
1793	gene-BHQ10_003599	124.3333333	97	16.58	11.79333333	0.377790594	0.472819189	1	XP_040732103.1	uncharacterized protein BHQ10_003599 [Talaromyces amestolkiae]	Ns
1794	gene-BHQ10_002899	15.33333333	19	26.12	30.71666667	-0.377713728	0.640296615	1	XP_040731403.1	uncharacterized protein BHQ10_002899 [Talaromyces amestolkiae]	Ns
1795	gene-BHQ10_009664	474.6666667	606.6666667	21.80333333	26.04	-0.377691455	0.399886183	1	XP_040738166.1	uncharacterized protein BHQ10_009664 [Talaromyces amestolkiae]	Ns
1796	gene-BHQ10_004914	321.3333333	403.6666667	85.88333333	102.3033333	-0.37767243	0.404270476	1	XP_040733418.1	uncharacterized protein BHQ10_004914 [Talaromyces amestolkiae]	Ns
1797	gene-BHQ10_000172	51.66666667	70	1.74	2.143333333	-0.377634654	0.512376782	1	XP_040728677.1	uncharacterized protein BHQ10_000172 [Talaromyces amestolkiae]	Ns
1798	gene-BHQ10_007493	1101	866.3333333	144.44	104.26	0.377456432	0.349138122	1	XP_040735996.1	uncharacterized protein BHQ10_007493 [Talaromyces amestolkiae]	Ns
1799	gene-BHQ10_010084	96.66666667	79	14.26333333	10.46	0.377358951	0.407398461	1	XP_040738586.1	uncharacterized protein BHQ10_010084 [Talaromyces amestolkiae]	Ns
1800	gene-BHQ10_007146	613	786	40.23	47.98	-0.377176404	0.366456364	1	XP_040735650.1	uncharacterized protein BHQ10_007146 [Talaromyces amestolkiae]	Ns
1801	gene-BHQ10_006838	6490.333333	8247.333333	385.31	459.23	-0.377083724	0.407009851	1	XP_040735342.1	uncharacterized protein BHQ10_006838 [Talaromyces amestolkiae]	Ns
1802	gene-BHQ10_002674	2213.333333	1743.666667	45.62	32.68333333	0.37694399	0.304465479	1	XP_040731179.1	uncharacterized protein BHQ10_002674 [Talaromyces amestolkiae]	Ns
1803	gene-BHQ10_003004	7414.333333	5816	215.7266667	154.1033333	0.376890886	0.321286494	1	XP_040731508.1	uncharacterized protein BHQ10_003004 [Talaromyces amestolkiae]	Ns
1804	gene-BHQ10_000466	2374	2979.666667	1160.386667	1365.013333	-0.376872566	0.342857136	1	KAE8556825.1	hypothetical protein EYB25_001529 [Talaromyces marneffei]	Ns
1805	gene-BHQ10_009471	213.6666667	171.6666667	9.493333333	6.92	0.37677245	0.351399771	1	XP_040737973.1	uncharacterized protein BHQ10_009471 [Talaromyces amestolkiae]	Ns
1806	gene-BHQ10_008738	12.33333333	17	0.91	1.156666667	-0.376719435	0.612197597	1	XP_040737240.1	uncharacterized protein BHQ10_008738 [Talaromyces amestolkiae]	Ns
1807	gene-BHQ10_003062	137.6666667	107.3333333	29.79666667	21.37666667	0.376409874	0.516327361	1	XP_040731566.1	uncharacterized protein BHQ10_003062 [Talaromyces amestolkiae]	Ns
1808	gene-BHQ10_002948	1270.333333	1622	123.7333333	146.8766667	-0.376292318	0.303237198	1	XP_040731452.1	uncharacterized protein BHQ10_002948 [Talaromyces amestolkiae]	Ns
1809	gene-BHQ10_004574	294.3333333	232	62.18333333	44.68666667	0.376214707	0.339097221	1	XP_040733078.1	uncharacterized protein BHQ10_004574 [Talaromyces amestolkiae]	Ns
1810	gene-BHQ10_005058	27	20.66666667	0.536666667	0.376666667	0.376164585	0.480246039	1	XP_040733562.1	uncharacterized protein BHQ10_005058 [Talaromyces amestolkiae]	Ns
1811	gene-BHQ10_000844	1491	1875.666667	185.61	218.44	-0.376131941	0.357145811	1	XP_040729349.1	uncharacterized protein BHQ10_000844 [Talaromyces amestolkiae]	Ns
1812	gene-BHQ10_000795	17.33333333	13.33333333	17.42666667	12.40666667	0.375893211	0.529241208	1	XP_040729300.1	uncharacterized protein BHQ10_000795 [Talaromyces amestolkiae]	Ns
1813	gene-BHQ10_002460	39.66666667	32	9.476666667	6.896666667	0.375891644	0.444445168	1	XP_040730965.1	uncharacterized protein BHQ10_002460 [Talaromyces amestolkiae]	Ns
1814	gene-BHQ10_005399	373.3333333	286.3333333	26.45333333	18.58333333	0.375666055	0.416881484	1	XP_040733903.1	uncharacterized protein BHQ10_005399 [Talaromyces amestolkiae]	Ns
1815	gene-BHQ10_005123	307.3333333	389.3333333	106.8633333	128.03	-0.375641596	0.390950292	1	XP_040733627.1	uncharacterized protein BHQ10_005123 [Talaromyces amestolkiae]	Ns
1816	gene-BHQ10_005993	269.6666667	345.6666667	10.46666667	12.36333333	-0.375559718	0.317484119	1	XP_040734497.1	uncharacterized protein BHQ10_005993 [Talaromyces amestolkiae]	Ns
1817	gene-BHQ10_004647	1200.333333	956.3333333	66.70666667	47.96666667	0.375457315	0.311212208	1	XP_040733151.1	uncharacterized protein BHQ10_004647 [Talaromyces amestolkiae]	Ns
1818	gene-BHQ10_007727	7169	5490.666667	342.4333333	241.8966667	0.375228341	0.361116924	1	XP_040736230.1	uncharacterized protein BHQ10_007727 [Talaromyces amestolkiae]	Ns
1819	gene-BHQ10_000191	640.6666667	820.6666667	103	125.5366667	-0.375224767	0.437428291	1	XP_040728696.1	uncharacterized protein BHQ10_000191 [Talaromyces amestolkiae]	Ns
1820	gene-BHQ10_002143	487.6666667	378	23.77666667	16.94666667	0.375160624	0.334882985	1	XP_040730648.1	uncharacterized protein BHQ10_002143 [Talaromyces amestolkiae]	Ns
1821	gene-BHQ10_002641	73.33333333	92.66666667	6.333333333	7.386666667	-0.375123171	0.416179059	1	XP_040731146.1	uncharacterized protein BHQ10_002641 [Talaromyces amestolkiae]	Ns
1822	gene-BHQ10_000116	1373.333333	1098	196.97	142.9633333	0.375106153	0.473168275	1	XP_040728621.1	uncharacterized protein BHQ10_000116 [Talaromyces amestolkiae]	Ns
1823	gene-BHQ10_007066	1488.666667	1184.333333	41.86666667	30.03	0.374788487	0.329862339	1	XP_040735570.1	uncharacterized protein BHQ10_007066 [Talaromyces amestolkiae]	Ns
1824	gene-BHQ10_002648	11	14	1.54	1.856666667	-0.374694391	0.586969764	1	XP_040731153.1	uncharacterized protein BHQ10_002648 [Talaromyces amestolkiae]	Ns
1825	gene-BHQ10_010345	79	105.6666667	15.69666667	19.25333333	-0.374676031	0.452285065	1	XP_040738847.1	uncharacterized protein BHQ10_010345 [Talaromyces amestolkiae]	Ns
1826	gene-BHQ10_006343	120.3333333	154.3333333	4.523333333	5.406666667	-0.374442081	0.387582467	1	XP_040734847.1	uncharacterized protein BHQ10_006343 [Talaromyces amestolkiae]	Ns
1827	gene-BHQ10_006833	1773	2212.666667	264.29	311.63	-0.374290468	0.367444441	1	XP_040735337.1	uncharacterized protein BHQ10_006833 [Talaromyces amestolkiae]	Ns
1828	gene-BHQ10_008091	282.3333333	338.3333333	39.79333333	44.49	-0.374117822	0.435891882	1	XP_040736594.1	uncharacterized protein BHQ10_008091 [Talaromyces amestolkiae]	Ns
1829	gene-BHQ10_001955	8571.666667	10631.33333	221.6666667	257.54	-0.374098051	0.390543235	1	XP_040730460.1	uncharacterized protein BHQ10_001955 [Talaromyces amestolkiae]	Ns
1830	gene-BHQ10_007145	346.6666667	269.3333333	8.58	6.04	0.374065052	0.388175824	1	XP_040735649.1	uncharacterized protein BHQ10_007145 [Talaromyces amestolkiae]	Ns
1831	gene-BHQ10_003343	948.3333333	758.3333333	53.05666667	38.34333333	0.374061724	0.30323462	1	XP_040731847.1	uncharacterized protein BHQ10_003343 [Talaromyces amestolkiae]	Ns
1832	gene-BHQ10_010033	1368	1767.333333	155.3266667	188.3133333	-0.373706176	0.388327812	1	XP_040738535.1	uncharacterized protein BHQ10_010033 [Talaromyces amestolkiae]	Ns
1833	gene-BHQ10_007468	106.3333333	82	13.51666667	9.583333333	0.373627839	0.4290621	1	XP_040735971.1	uncharacterized protein BHQ10_007468 [Talaromyces amestolkiae]	Ns
1834	gene-BHQ10_008011	3274	2568.666667	68.25	48.71	0.373495932	0.321574894	1	XP_040736514.1	uncharacterized protein BHQ10_008011 [Talaromyces amestolkiae]	Ns
1835	gene-BHQ10_007924	9395.666667	11644.66667	2238.346667	2615.57	-0.373331875	0.427438036	1	KAF3400416.1	60S ribosomal protein L10-A [Talaromyces pinophilus]	Ns
1836	gene-BHQ10_008787	455	596.3333333	53.92	64.73666667	-0.373207386	0.302821987	1	XP_040737289.1	uncharacterized protein BHQ10_008787 [Talaromyces amestolkiae]	Ns
1837	gene-BHQ10_007385	137.3333333	108	13.12666667	9.44	0.373124494	0.46002048	1	XP_040735888.1	uncharacterized protein BHQ10_007385 [Talaromyces amestolkiae]	Ns
1838	gene-BHQ10_009287	2384	1892.666667	32.51333333	23.14333333	0.372913019	0.456863134	1	XP_040737789.1	uncharacterized protein BHQ10_009287 [Talaromyces amestolkiae]	Ns
1839	gene-BHQ10_008465	282.3333333	217	28.37666667	20.27	0.372831502	0.37185432	1	XP_040736967.1	uncharacterized protein BHQ10_008465 [Talaromyces amestolkiae]	Ns
1840	gene-BHQ10_005742	719	895.3333333	372.6166667	437.4266667	-0.372633961	0.332506301	1	XP_040734246.1	uncharacterized protein BHQ10_005742 [Talaromyces amestolkiae]	Ns
1841	gene-BHQ10_005912	2691.666667	3396.333333	231.8866667	272.15	-0.372628354	0.327826017	1	XP_040734416.1	uncharacterized protein BHQ10_005912 [Talaromyces amestolkiae]	Ns
1842	gene-BHQ10_007770	3217.333333	2488	490.0066667	344.43	0.37261104	0.407944345	1	XP_040736273.1	uncharacterized protein BHQ10_007770 [Talaromyces amestolkiae]	Ns
1843	gene-BHQ10_008255	268.6666667	208.3333333	154.1766667	111.8266667	0.372573277	0.42098357	1	XP_040736757.1	uncharacterized protein BHQ10_008255 [Talaromyces amestolkiae]	Ns
1844	gene-BHQ10_003363	332	455.3333333	39.38	48.42666667	-0.372460294	0.416765457	1	XP_040731867.1	uncharacterized protein BHQ10_003363 [Talaromyces amestolkiae]	Ns
1845	gene-BHQ10_009953	4280.333333	5508.333333	263.7666667	318.9866667	-0.372299681	0.388640042	1	XP_040738455.1	uncharacterized protein BHQ10_009953 [Talaromyces amestolkiae]	Ns
1846	gene-BHQ10_002370	202.6666667	160	9.39	6.76	0.372286121	0.365760622	1	XP_040730875.1	uncharacterized protein BHQ10_002370 [Talaromyces amestolkiae]	Ns
1847	gene-BHQ10_007591	360.3333333	276	53.36666667	37.97	0.372261694	0.33151205	1	XP_040736094.1	uncharacterized protein BHQ10_007591 [Talaromyces amestolkiae]	Ns
1848	gene-BHQ10_007177	24.33333333	32.66666667	3.593333333	4.39	-0.372194942	0.500757323	1	XP_040735681.1	uncharacterized protein BHQ10_007177 [Talaromyces amestolkiae]	Ns
1849	gene-BHQ10_010354	898	1121.333333	115.97	138.37	-0.372011069	0.485144682	1	XP_040738856.1	uncharacterized protein BHQ10_010354 [Talaromyces amestolkiae]	Ns
1850	gene-BHQ10_004139	470	364.3333333	26.01666667	18.29666667	0.371962756	0.395748341	1	XP_040732643.1	uncharacterized protein BHQ10_004139 [Talaromyces amestolkiae]	Ns
1851	gene-BHQ10_004793	2175.333333	2724	226.1266667	267.8633333	-0.371815606	0.386021583	1	XP_040733297.1	uncharacterized protein BHQ10_004793 [Talaromyces amestolkiae]	Ns
1852	gene-BHQ10_002081	2605	3229.333333	279.4233333	325.3633333	-0.371610316	0.390386122	1	XP_040730586.1	uncharacterized protein BHQ10_002081 [Talaromyces amestolkiae]	Ns
1853	gene-BHQ10_001002	740	936.6666667	287.8	342.9633333	-0.371602143	0.350050136	1	XP_040729507.1	uncharacterized protein BHQ10_001002 [Talaromyces amestolkiae]	Ns
1854	gene-BHQ10_002392	181	148.3333333	29.35	21.57666667	0.371585653	0.565840345	1	XP_040730897.1	uncharacterized protein BHQ10_002392 [Talaromyces amestolkiae]	Ns
1855	gene-BHQ10_002447	1440.333333	1787.333333	689.7	799.6766667	-0.371554348	0.333890476	1	XP_040730952.1	uncharacterized protein BHQ10_002447 [Talaromyces amestolkiae]	Ns
1856	gene-BHQ10_007867	323.6666667	394.6666667	32.02	37.07	-0.37153287	0.435845428	1	XP_040736370.1	uncharacterized protein BHQ10_007867 [Talaromyces amestolkiae]	Ns
1857	gene-BHQ10_000207	338.3333333	267.6666667	14.31333333	10.22666667	0.371511732	0.377396805	1	XP_040728712.1	uncharacterized protein BHQ10_000207 [Talaromyces amestolkiae]	Ns
1858	gene-BHQ10_010077	1260	1591.666667	45.41	54.4	-0.371214196	0.472077161	1	XP_040738579.1	uncharacterized protein BHQ10_010077 [Talaromyces amestolkiae]	Ns
1859	gene-BHQ10_005141	2344	1875.333333	104.7933333	75.62	0.371211068	0.386775493	1	XP_040733645.1	uncharacterized protein BHQ10_005141 [Talaromyces amestolkiae]	Ns
1860	gene-BHQ10_005021	110	155	6.983333333	8.89	-0.371182072	0.484442499	1	XP_040733525.1	uncharacterized protein BHQ10_005021 [Talaromyces amestolkiae]	Ns
1861	gene-BHQ10_010137	1691.333333	2129.666667	89.30333333	106.0233333	-0.371098361	0.437034774	1	XP_040738639.1	uncharacterized protein BHQ10_010137 [Talaromyces amestolkiae]	Ns
1862	gene-BHQ10_005488	426	538	7.073333333	8.276666667	-0.3708224	0.310925561	1	XP_040733992.1	uncharacterized protein BHQ10_005488 [Talaromyces amestolkiae]	Ns
1863	gene-BHQ10_002807	456.3333333	575	42.97	51.02333333	-0.370589945	0.416708763	1	XP_040731311.1	uncharacterized protein BHQ10_002807 [Talaromyces amestolkiae]	Ns
1864	gene-BHQ10_005878	15.66666667	12.33333333	3.066666667	2.2	0.370299565	0.577207954	1	XP_040734382.1	uncharacterized protein BHQ10_005878 [Talaromyces amestolkiae]	Ns
1865	gene-BHQ10_009381	236	184.6666667	11.61	8.263333333	0.370219839	0.352183377	1	XP_040737883.1	uncharacterized protein BHQ10_009381 [Talaromyces amestolkiae]	Ns
1866	gene-BHQ10_004725	740.3333333	915	98.32333333	117.7966667	-0.370213321	0.601981326	1	XP_040733229.1	uncharacterized protein BHQ10_004725 [Talaromyces amestolkiae]	Ns
1867	gene-BHQ10_003762	27	20.33333333	3.1	2.156666667	0.369934816	0.527586648	1	XP_040732266.1	uncharacterized protein BHQ10_003762 [Talaromyces amestolkiae]	Ns
1868	gene-BHQ10_005120	20.66666667	26.33333333	12.17333333	14.49666667	-0.369857385	0.490457414	1	XP_040733624.1	uncharacterized protein BHQ10_005120 [Talaromyces amestolkiae]	Ns
1869	gene-BHQ10_006440	33.33333333	26	5.91	4.226666667	0.369692321	0.491928959	1	XP_040734944.1	uncharacterized protein BHQ10_006440 [Talaromyces amestolkiae]	Ns
1870	gene-BHQ10_004366	46.66666667	58.66666667	592.82	700.2633333	-0.369615746	0.458734582	1	XP_040732870.1	uncharacterized protein BHQ10_004366 [Talaromyces amestolkiae]	Ns
1871	gene-BHQ10_006963	29.66666667	23.33333333	4.513333333	3.3	0.369609408	0.515227658	1	XP_040735467.1	uncharacterized protein BHQ10_006963 [Talaromyces amestolkiae]	Ns
1872	gene-BHQ10_009414	21	16.66666667	1.73	1.266666667	0.369429476	0.544704968	1	XP_040737916.1	uncharacterized protein BHQ10_009414 [Talaromyces amestolkiae]	Ns
1873	gene-BHQ10_000084	26.66666667	33	3.703333333	4.256666667	-0.369273719	0.492961172	1	XP_040728589.1	uncharacterized protein BHQ10_000084 [Talaromyces amestolkiae]	Ns
1874	gene-BHQ10_003828	15	20.66666667	21.45666667	26.21333333	-0.369041996	0.631338607	1	XP_040732332.1	uncharacterized protein BHQ10_003828 [Talaromyces amestolkiae]	Ns
1875	gene-BHQ10_010112	1737	2164	215.2866667	254.5	-0.369033086	0.439173127	1	XP_040738614.1	uncharacterized protein BHQ10_010112 [Talaromyces amestolkiae]	Ns
1876	gene-BHQ10_001474	10203.33333	12784.33333	930.5866667	1093.42	-0.368987885	0.405646105	1	XP_040729979.1	uncharacterized protein BHQ10_001474 [Talaromyces amestolkiae]	Ns
1877	gene-BHQ10_001611	64.66666667	84.66666667	49.05333333	58.64666667	-0.368939441	0.418787121	1	XP_040730116.1	uncharacterized protein BHQ10_001611 [Talaromyces amestolkiae]	Ns
1878	gene-BHQ10_002237	219	270	183.6333333	212.91	-0.368621473	0.579186016	1	XP_040730742.1	uncharacterized protein BHQ10_002237 [Talaromyces amestolkiae]	Ns
1879	gene-BHQ10_006156	10	12	1.866666667	2.166666667	-0.36851142	0.55371837	1	XP_040734660.1	uncharacterized protein BHQ10_006156 [Talaromyces amestolkiae]	Ns
1880	gene-BHQ10_002600	241.3333333	304	50.10666667	59.35	-0.3684461	0.406150145	1	XP_040731105.1	uncharacterized protein BHQ10_002600 [Talaromyces amestolkiae]	Ns
1881	gene-BHQ10_005384	8.666666667	10.66666667	1.276666667	1.503333333	-0.368343541	0.601456477	1	XP_040733888.1	uncharacterized protein BHQ10_005384 [Talaromyces amestolkiae]	Ns
1882	gene-BHQ10_004000	343.6666667	430.6666667	54.84333333	64.03	-0.368206569	0.344722022	1	XP_040732504.1	uncharacterized protein BHQ10_004000 [Talaromyces amestolkiae]	Ns
1883	gene-BHQ10_009716	135.6666667	109	6.676666667	4.94	0.367991349	0.448006385	1	XP_040738218.1	uncharacterized protein BHQ10_009716 [Talaromyces amestolkiae]	Ns
1884	gene-BHQ10_004483	86.66666667	117.3333333	11.42	13.85666667	-0.36797067	0.488264331	1	XP_040732987.1	uncharacterized protein BHQ10_004483 [Talaromyces amestolkiae]	Ns
1885	gene-BHQ10_004142	8471	10516	342.0933333	396.8166667	-0.367534967	0.388266732	1	XP_040732646.1	uncharacterized protein BHQ10_004142 [Talaromyces amestolkiae]	Ns
1886	gene-BHQ10_006306	886	1139.666667	62.21	75.18	-0.367532073	0.395755088	1	XP_040734810.1	uncharacterized protein BHQ10_006306 [Talaromyces amestolkiae]	Ns
1887	gene-BHQ10_005974	275.6666667	346.6666667	34.07666667	39.73333333	-0.367355755	0.352626449	1	XP_040734478.1	uncharacterized protein BHQ10_005974 [Talaromyces amestolkiae]	Ns
1888	gene-BHQ10_004253	487.6666667	591.6666667	36.67666667	41.6	-0.367151856	0.372396084	1	XP_040732757.1	uncharacterized protein BHQ10_004253 [Talaromyces amestolkiae]	Ns
1889	gene-BHQ10_007067	858.6666667	1073.666667	43.74333333	51.87666667	-0.367140635	0.456690252	1	XP_040735571.1	uncharacterized protein BHQ10_007067 [Talaromyces amestolkiae]	Ns
1890	gene-BHQ10_008737	46	38.33333333	3.63	2.69	0.367138855	0.501919848	1	XP_040737239.1	uncharacterized protein BHQ10_008737 [Talaromyces amestolkiae]	Ns
1891	gene-BHQ10_003874	1704	1339	131.19	94.28333333	0.366717057	0.29596332	1	XP_040732378.1	uncharacterized protein BHQ10_003874 [Talaromyces amestolkiae]	Ns
1892	gene-BHQ10_004676	2715.666667	3378	308.11	362.7233333	-0.366659221	0.414999302	1	XP_040733180.1	uncharacterized protein BHQ10_004676 [Talaromyces amestolkiae]	Ns
1893	gene-BHQ10_001140	2513.666667	3162	75.88	87.86333333	-0.366624348	0.350170016	1	XP_040729645.1	uncharacterized protein BHQ10_001140 [Talaromyces amestolkiae]	Ns
1894	gene-BHQ10_009184	185.3333333	242.3333333	40.61	49.03333333	-0.366569878	0.450958239	1	XP_040737686.1	uncharacterized protein BHQ10_009184 [Talaromyces amestolkiae]	Ns
1895	gene-BHQ10_000114	1718.666667	2173	55.25333333	65.04333333	-0.366440218	0.382278345	1	XP_040728619.1	uncharacterized protein BHQ10_000114 [Talaromyces amestolkiae]	Ns
1896	gene-BHQ10_006304	14	18	5.023333333	6.05	-0.366039752	0.536212584	1	XP_040734808.1	uncharacterized protein BHQ10_006304 [Talaromyces amestolkiae]	Ns
1897	gene-BHQ10_003979	97	77.33333333	37.41333333	27.14	0.365851032	0.447839133	1	XP_040732483.1	uncharacterized protein BHQ10_003979 [Talaromyces amestolkiae]	Ns
1898	gene-BHQ10_007377	3266.333333	2542.666667	159.4666667	112.6066667	0.365729085	0.400730343	1	XP_040735880.1	uncharacterized protein BHQ10_007377 [Talaromyces amestolkiae]	Ns
1899	gene-BHQ10_000324	560.6666667	442.3333333	20.49666667	14.64333333	0.365728305	0.356459202	1	XP_040728829.1	uncharacterized protein BHQ10_000324 [Talaromyces amestolkiae]	Ns
1900	gene-BHQ10_001331	302.6666667	379.6666667	21.05	24.84333333	-0.365646236	0.395964057	1	XP_040729836.1	uncharacterized protein BHQ10_001331 [Talaromyces amestolkiae]	Ns
1901	gene-BHQ10_003468	2767.333333	3483	215.3066667	251.9233333	-0.365617756	0.356847402	1	XP_040731972.1	uncharacterized protein BHQ10_003468 [Talaromyces amestolkiae]	Ns
1902	gene-BHQ10_008825	375.6666667	283.3333333	43.41666667	31.24	0.365338466	0.579935273	1	XP_040737327.1	uncharacterized protein BHQ10_008825 [Talaromyces amestolkiae]	Ns
1903	gene-BHQ10_009155	178.6666667	143.6666667	16.74666667	12.18	0.36511833	0.474411256	1	XP_040737657.1	uncharacterized protein BHQ10_009155 [Talaromyces amestolkiae]	Ns
1904	gene-BHQ10_009007	1222	973	23.26666667	16.72333333	0.36501861	0.327688877	1	XP_040737509.1	uncharacterized protein BHQ10_009007 [Talaromyces amestolkiae]	Ns
1905	gene-BHQ10_007649	2391.333333	2982.666667	186.07	217	-0.364957238	0.370404875	1	XP_040736152.1	uncharacterized protein BHQ10_007649 [Talaromyces amestolkiae]	Ns
1906	gene-BHQ10_008535	945.6666667	1183.333333	73.39	87.48666667	-0.364752199	0.505440383	1	XP_040737037.1	uncharacterized protein BHQ10_008535 [Talaromyces amestolkiae]	Ns
1907	gene-BHQ10_005785	350.3333333	269.3333333	56.65	40.27666667	0.364358423	0.368583015	1	XP_040734289.1	uncharacterized protein BHQ10_005785 [Talaromyces amestolkiae]	Ns
1908	gene-BHQ10_002910	581.6666667	727.6666667	332.5633333	394.81	-0.364325985	0.461409387	1	XP_040731414.1	uncharacterized protein BHQ10_002910 [Talaromyces amestolkiae]	Ns
1909	gene-BHQ10_009731	345.3333333	450	62.95333333	77.15333333	-0.364100722	0.504793698	1	XP_040738233.1	uncharacterized protein BHQ10_009731 [Talaromyces amestolkiae]	Ns
1910	gene-BHQ10_006109	167.3333333	133.3333333	17.20333333	12.39	0.363943884	0.498990833	1	XP_040734613.1	uncharacterized protein BHQ10_006109 [Talaromyces amestolkiae]	Ns
1911	gene-BHQ10_000319	7070	5785.333333	547.4466667	401.4066667	0.363915943	0.382045848	1	XP_040728824.1	uncharacterized protein BHQ10_000319 [Talaromyces amestolkiae]	Ns
1912	gene-BHQ10_001619	2632.333333	3302	41.58666667	48.54	-0.363772941	0.367466274	1	XP_040730124.1	uncharacterized protein BHQ10_001619 [Talaromyces amestolkiae]	Ns
1913	gene-BHQ10_008051	591	749.3333333	47.04	55.45666667	-0.363474189	0.321661298	1	XP_040736554.1	uncharacterized protein BHQ10_008051 [Talaromyces amestolkiae]	Ns
1914	gene-BHQ10_005995	680.6666667	529	63.52	45.47	0.363469904	0.323938077	1	XP_040734499.1	uncharacterized protein BHQ10_005995 [Talaromyces amestolkiae]	Ns
1915	gene-BHQ10_010317	88	65	6.68	4.723333333	0.36331891	0.528532784	1	XP_040738819.1	uncharacterized protein BHQ10_010317 [Talaromyces amestolkiae]	Ns
1916	gene-BHQ10_007751	95	118.3333333	27.45	32.47333333	-0.362974587	0.453444158	1	XP_040736254.1	uncharacterized protein BHQ10_007751 [Talaromyces amestolkiae]	Ns
1917	gene-BHQ10_008136	161.3333333	197.3333333	109.4666667	127.44	-0.362822382	0.467840057	1	XP_040736638.1	uncharacterized protein BHQ10_008136 [Talaromyces amestolkiae]	Ns
1918	gene-BHQ10_007004	122	97.66666667	12.50666667	9.12	0.362749872	0.388243975	1	XP_040735508.1	uncharacterized protein BHQ10_007004 [Talaromyces amestolkiae]	Ns
1919	gene-BHQ10_001756	1955.666667	1529	233.2766667	172.4333333	0.362559174	0.459308585	1	XP_040730261.1	uncharacterized protein BHQ10_001756 [Talaromyces amestolkiae]	Ns
1920	gene-BHQ10_006145	94	74.66666667	42.04666667	30.60666667	0.362416501	0.408311558	1	XP_040734649.1	uncharacterized protein BHQ10_006145 [Talaromyces amestolkiae]	Ns
1921	gene-BHQ10_001788	23.66666667	30	3	3.516666667	-0.362403343	0.489113754	1	XP_040730293.1	uncharacterized protein BHQ10_001788 [Talaromyces amestolkiae]	Ns
1922	gene-BHQ10_007417	249.3333333	194.3333333	8.75	6.196666667	0.362371861	0.385609151	1	XP_040735920.1	uncharacterized protein BHQ10_007417 [Talaromyces amestolkiae]	Ns
1923	gene-BHQ10_006332	295	365.3333333	48.75	57.13	-0.362143048	0.480241671	1	XP_040734836.1	uncharacterized protein BHQ10_006332 [Talaromyces amestolkiae]	Ns
1924	gene-BHQ10_007895	2234.666667	2848.666667	359.14	423.67	-0.362039855	0.326322672	1	XP_040736398.1	uncharacterized protein BHQ10_007895 [Talaromyces amestolkiae]	Ns
1925	gene-BHQ10_009113	56.66666667	46.66666667	8.64	6.406666667	0.361958612	0.456960401	1	XP_040737615.1	uncharacterized protein BHQ10_009113 [Talaromyces amestolkiae]	Ns
1926	gene-BHQ10_000413	268.6666667	210.3333333	156.4733333	113.38	0.36191022	0.344521599	1	XP_040728918.1	uncharacterized protein BHQ10_000413 [Talaromyces amestolkiae]	Ns
1927	gene-BHQ10_008093	1076	1352.666667	20.53666667	23.68333333	-0.361855837	0.360992533	1	XP_040736596.1	uncharacterized protein BHQ10_008093 [Talaromyces amestolkiae]	Ns
1928	gene-BHQ10_009140	751.3333333	1043.666667	36.16	45.31	-0.3618443	0.420086815	1	XP_040737642.1	uncharacterized protein BHQ10_009140 [Talaromyces amestolkiae]	Ns
1929	gene-BHQ10_007391	173	139	4.996666667	3.596666667	0.361821241	0.454007194	1	XP_040735894.1	uncharacterized protein BHQ10_007391 [Talaromyces amestolkiae]	Ns
1930	gene-BHQ10_004833	19.66666667	15.33333333	1.776666667	1.27	0.361688451	0.513216617	1	XP_040733337.1	uncharacterized protein BHQ10_004833 [Talaromyces amestolkiae]	Ns
1931	gene-BHQ10_000339	199.3333333	251	36.73666667	43.68333333	-0.361346999	0.438640556	1	XP_040728844.1	uncharacterized protein BHQ10_000339 [Talaromyces amestolkiae]	Ns
1932	gene-BHQ10_008007	6	8	0.403333333	0.48	-0.361000169	0.722454847	1	XP_040736510.1	uncharacterized protein BHQ10_008007 [Talaromyces amestolkiae]	Ns
1933	gene-BHQ10_005300	306	259	13.77666667	10.23333333	0.360947846	0.606845376	1	XP_040733804.1	uncharacterized protein BHQ10_005300 [Talaromyces amestolkiae]	Ns
1934	gene-BHQ10_006181	933.6666667	1190	146.6566667	174.1566667	-0.36085632	0.404360412	1	XP_040734685.1	uncharacterized protein BHQ10_006181 [Talaromyces amestolkiae]	Ns
1935	gene-BHQ10_003014	593.6666667	718	24.43	27.35333333	-0.36081127	0.468056712	1	XP_040731518.1	uncharacterized protein BHQ10_003014 [Talaromyces amestolkiae]	Ns
1936	gene-BHQ10_003926	1569.666667	2014	45.02	53.51	-0.36076499	0.367555279	1	XP_040732430.1	uncharacterized protein BHQ10_003926 [Talaromyces amestolkiae]	Ns
1937	gene-BHQ10_008991	487.6666667	617.3333333	137.6333333	162.55	-0.36068297	0.341641811	1	XP_040737493.1	uncharacterized protein BHQ10_008991 [Talaromyces amestolkiae]	Ns
1938	gene-BHQ10_003536	16	13	1.976666667	1.45	0.36052367	0.614648577	1	XP_040732040.1	uncharacterized protein BHQ10_003536 [Talaromyces amestolkiae]	Ns
1939	gene-BHQ10_001400	10.66666667	13.33333333	11.68333333	13.42	-0.360231659	0.584542209	1	XP_040729905.1	uncharacterized protein BHQ10_001400 [Talaromyces amestolkiae]	Ns
1940	gene-BHQ10_001873	451.6666667	593.3333333	59.25333333	71.45	-0.360011991	0.315579676	1	XP_040730378.1	uncharacterized protein BHQ10_001873 [Talaromyces amestolkiae]	Ns
1941	gene-BHQ10_004343	1600	2067.333333	87.74	105.7833333	-0.359913315	0.368980739	1	XP_040732847.1	uncharacterized protein BHQ10_004343 [Talaromyces amestolkiae]	Ns
1942	gene-BHQ10_000989	33	41.33333333	2.583333333	3.023333333	-0.359817125	0.488965688	1	XP_040729494.1	uncharacterized protein BHQ10_000989 [Talaromyces amestolkiae]	Ns
1943	gene-BHQ10_000377	496	605.6666667	21.2	24.07333333	-0.359685211	0.370333262	1	XP_040728882.1	uncharacterized protein BHQ10_000377 [Talaromyces amestolkiae]	Ns
1944	gene-BHQ10_006994	224.6666667	175.6666667	6.636666667	4.706666667	0.359535053	0.418394677	1	XP_040735498.1	uncharacterized protein BHQ10_006994 [Talaromyces amestolkiae]	Ns
1945	gene-BHQ10_001278	236.3333333	182.3333333	81.95	59.53333333	0.359514921	0.49211265	1	XP_040729783.1	uncharacterized protein BHQ10_001278 [Talaromyces amestolkiae]	Ns
1946	gene-BHQ10_001260	158	198	16.74666667	19.44	-0.359397248	0.373243241	1	XP_040729765.1	uncharacterized protein BHQ10_001260 [Talaromyces amestolkiae]	Ns
1947	gene-BHQ10_006212	1736.666667	1412.333333	102.8266667	75.49	0.359219348	0.32491103	1	XP_040734716.1	uncharacterized protein BHQ10_006212 [Talaromyces amestolkiae]	Ns
1948	gene-BHQ10_004571	47	35.66666667	3.596666667	2.536666667	0.358990697	0.498364057	1	XP_040733075.1	uncharacterized protein BHQ10_004571 [Talaromyces amestolkiae]	Ns
1949	gene-BHQ10_003219	134.3333333	171	9.836666667	11.53	-0.358658165	0.372423933	1	XP_040731723.1	uncharacterized protein BHQ10_003219 [Talaromyces amestolkiae]	Ns
1950	gene-BHQ10_005314	652	897.3333333	11.29	13.88	-0.357898704	0.455603606	1	XP_040733818.1	uncharacterized protein BHQ10_005314 [Talaromyces amestolkiae]	Ns
1951	gene-BHQ10_009391	9.666666667	8	1.646666667	1.22	0.357817153	0.616391589	1	XP_040737893.1	uncharacterized protein BHQ10_009391 [Talaromyces amestolkiae]	Ns
1952	gene-BHQ10_005107	584.3333333	738.3333333	17.03666667	20.06333333	-0.357809938	0.361542368	1	XP_040733611.1	uncharacterized protein BHQ10_005107 [Talaromyces amestolkiae]	Ns
1953	gene-BHQ10_008412	207	267.6666667	11.78666667	13.94666667	-0.357691221	0.41077953	1	XP_040736914.1	uncharacterized protein BHQ10_008412 [Talaromyces amestolkiae]	Ns
1954	gene-BHQ10_000011	442.3333333	551.3333333	103.7666667	121.1633333	-0.357546395	0.411747312	1	XP_040728516.1	uncharacterized protein BHQ10_000011 [Talaromyces amestolkiae]	Ns
1955	gene-BHQ10_008274	389.6666667	488.3333333	88.50666667	103.05	-0.357351306	0.382718185	1	XP_040736776.1	uncharacterized protein BHQ10_008274 [Talaromyces amestolkiae]	Ns
1956	gene-BHQ10_010267	227	179	33.74333333	24.63666667	0.357196541	0.377895163	1	XP_040738769.1	uncharacterized protein BHQ10_010267 [Talaromyces amestolkiae]	Ns
1957	gene-BHQ10_006249	1174.333333	1488.333333	185.4266667	220.3066667	-0.357066242	0.360269729	1	XP_040734753.1	uncharacterized protein BHQ10_006249 [Talaromyces amestolkiae]	Ns
1958	gene-BHQ10_003341	960.6666667	758	115.2633333	84.1	0.357027999	0.465729451	1	XP_040731845.1	uncharacterized protein BHQ10_003341 [Talaromyces amestolkiae]	Ns
1959	gene-BHQ10_009727	97.33333333	79.66666667	15.31	11.28666667	0.356876853	0.422629442	1	XP_040738229.1	uncharacterized protein BHQ10_009727 [Talaromyces amestolkiae]	Ns
1960	gene-BHQ10_001217	1264.333333	1564.666667	273.2866667	317.64	-0.356379996	0.381186532	1	XP_040729722.1	uncharacterized protein BHQ10_001217 [Talaromyces amestolkiae]	Ns
1961	gene-BHQ10_000426	491.3333333	382	63.48	45.73	0.356154964	0.323380024	1	XP_040728931.1	uncharacterized protein BHQ10_000426 [Talaromyces amestolkiae]	Ns
1962	gene-BHQ10_006681	1148.666667	1397.333333	389.3833333	451.2766667	-0.356127166	0.53250753	1	XP_040735185.1	uncharacterized protein BHQ10_006681 [Talaromyces amestolkiae]	Ns
1963	gene-BHQ10_010250	559.6666667	771.3333333	26.47	32.73666667	-0.356123323	0.486408132	1	XP_040738752.1	uncharacterized protein BHQ10_010250 [Talaromyces amestolkiae]	Ns
1964	gene-BHQ10_009751	763	974	64.51333333	76.38333333	-0.356065567	0.32338647	1	XP_040738253.1	uncharacterized protein BHQ10_009751 [Talaromyces amestolkiae]	Ns
1965	gene-BHQ10_005467	75.33333333	59.33333333	8.676666667	6.263333333	0.355967737	0.409411066	1	XP_040733971.1	uncharacterized protein BHQ10_005467 [Talaromyces amestolkiae]	Ns
1966	gene-BHQ10_007744	4725.333333	6175.666667	256.39	305.7766667	-0.355904417	0.343465835	1	XP_040736247.1	uncharacterized protein BHQ10_007744 [Talaromyces amestolkiae]	Ns
1967	gene-BHQ10_009143	849.6666667	1044.333333	37.34333333	42.82333333	-0.355888419	0.322012779	1	XP_040737645.1	uncharacterized protein BHQ10_009143 [Talaromyces amestolkiae]	Ns
1968	gene-BHQ10_002001	113	137.6666667	23.12333333	26.20333333	-0.355731674	0.428842433	1	XP_040730506.1	uncharacterized protein BHQ10_002001 [Talaromyces amestolkiae]	Ns
1969	gene-BHQ10_010066	2053.666667	2537.666667	877.0333333	1019.146667	-0.355613881	0.380954467	1	XP_040738568.1	uncharacterized protein BHQ10_010066 [Talaromyces amestolkiae]	Ns
1970	gene-BHQ10_004058	244	305.6666667	15.94333333	18.65666667	-0.355497895	0.379402699	1	XP_040732562.1	uncharacterized protein BHQ10_004058 [Talaromyces amestolkiae]	Ns
1971	gene-BHQ10_002455	12	14	0.74	0.816666667	-0.355168908	0.627453104	1	XP_040730960.1	uncharacterized protein BHQ10_002455 [Talaromyces amestolkiae]	Ns
1972	gene-BHQ10_008908	246.3333333	305	38.52	45.54333333	-0.354978779	0.474092595	1	XP_040737410.1	uncharacterized protein BHQ10_008908 [Talaromyces amestolkiae]	Ns
1973	gene-BHQ10_000281	85.66666667	70	5.626666667	4.136666667	0.354913698	0.459807065	1	XP_040728786.1	uncharacterized protein BHQ10_000281 [Talaromyces amestolkiae]	Ns
1974	gene-BHQ10_002541	568.6666667	729.6666667	22.11333333	26.55333333	-0.35447486	0.401943069	1	XP_040731046.1	uncharacterized protein BHQ10_002541 [Talaromyces amestolkiae]	Ns
1975	gene-BHQ10_005417	56	45	1.276666667	0.926666667	0.354460319	0.476747787	1	XP_040733921.1	uncharacterized protein BHQ10_005417 [Talaromyces amestolkiae]	Ns
1976	gene-BHQ10_008948	22	17.33333333	1.113333333	0.8	0.354284279	0.530835675	1	XP_040737450.1	uncharacterized protein BHQ10_008948 [Talaromyces amestolkiae]	Ns
1977	gene-BHQ10_000752	12.33333333	10	0.95	0.693333333	0.354259931	0.606460543	1	XP_040729257.1	uncharacterized protein BHQ10_000752 [Talaromyces amestolkiae]	Ns
1978	gene-BHQ10_007475	5054.666667	3875.666667	1213.343333	876.9366667	0.353517948	0.450363463	1	XP_040735978.1	uncharacterized protein BHQ10_007475 [Talaromyces amestolkiae]	Ns
1979	gene-BHQ10_007756	2783.666667	2115.666667	412.1033333	295.4033333	0.353335639	0.55250115	1	XP_040736259.1	uncharacterized protein BHQ10_007756 [Talaromyces amestolkiae]	Ns
1980	gene-BHQ10_004330	1349	1658	24.01666667	27.50666667	-0.353328742	0.373082062	1	XP_040732834.1	uncharacterized protein BHQ10_004330 [Talaromyces amestolkiae]	Ns
1981	gene-BHQ10_003984	429.6666667	538.3333333	15.01333333	17.28	-0.353251031	0.349395157	1	XP_040732488.1	uncharacterized protein BHQ10_003984 [Talaromyces amestolkiae]	Ns
1982	gene-BHQ10_000750	121.6666667	149.6666667	24.74666667	29.25333333	-0.353122264	0.553279776	1	XP_040729255.1	uncharacterized protein BHQ10_000750 [Talaromyces amestolkiae]	Ns
1983	gene-BHQ10_006993	1097.666667	892.3333333	58.09666667	42.46666667	0.353043021	0.348158957	1	XP_040735497.1	uncharacterized protein BHQ10_006993 [Talaromyces amestolkiae]	Ns
1984	gene-BHQ10_008557	609.3333333	748	80.39333333	93.34333333	-0.352905209	0.495118324	1	XP_040737059.1	uncharacterized protein BHQ10_008557 [Talaromyces amestolkiae]	Ns
1985	gene-BHQ10_002643	1814.333333	2452	298.81	363.64	-0.352775672	0.385983891	1	XP_040731148.1	uncharacterized protein BHQ10_002643 [Talaromyces amestolkiae]	Ns
1986	gene-BHQ10_010343	411.3333333	333	33.78333333	24.93666667	0.352472609	0.35729304	1	XP_040738845.1	uncharacterized protein BHQ10_010343 [Talaromyces amestolkiae]	Ns
1987	gene-BHQ10_002923	13	15.66666667	2.176666667	2.52	-0.352439556	0.607642378	1	XP_040731427.1	uncharacterized protein BHQ10_002923 [Talaromyces amestolkiae]	Ns
1988	gene-BHQ10_002433	108.3333333	140	7.32	8.616666667	-0.352305357	0.406503565	1	XP_040730938.1	uncharacterized protein BHQ10_002433 [Talaromyces amestolkiae]	Ns
1989	gene-BHQ10_006556	367	452	82.74666667	96.38666667	-0.352079149	0.452910904	1	XP_040735060.1	uncharacterized protein BHQ10_006556 [Talaromyces amestolkiae]	Ns
1990	gene-BHQ10_004543	2444.666667	3030	114.3933333	131.8966667	-0.351894459	0.362556905	1	XP_040733047.1	uncharacterized protein BHQ10_004543 [Talaromyces amestolkiae]	Ns
1991	gene-BHQ10_010068	64.66666667	52.66666667	10.13666667	7.49	0.351859524	0.50739612	1	XP_040738570.1	uncharacterized protein BHQ10_010068 [Talaromyces amestolkiae]	Ns
1992	gene-BHQ10_000155	3874.666667	4733	1188.493333	1364.87	-0.351714237	0.393267684	1	XP_040728660.1	uncharacterized protein BHQ10_000155 [Talaromyces amestolkiae]	Ns
1993	gene-BHQ10_002379	131.6666667	102.3333333	11.93	8.52	0.351636875	0.406689192	1	XP_040730884.1	uncharacterized protein BHQ10_002379 [Talaromyces amestolkiae]	Ns
1994	gene-BHQ10_009744	381	297.6666667	20.40333333	14.67	0.351569806	0.366115672	1	XP_040738246.1	uncharacterized protein BHQ10_009744 [Talaromyces amestolkiae]	Ns
1995	gene-BHQ10_007022	440	345.6666667	57.76	41.84	0.351242721	0.357905518	1	XP_040735526.1	uncharacterized protein BHQ10_007022 [Talaromyces amestolkiae]	Ns
1996	gene-BHQ10_002881	105	86	7.103333333	5.24	0.351056955	0.453718833	1	XP_040731385.1	uncharacterized protein BHQ10_002881 [Talaromyces amestolkiae]	Ns
1997	gene-BHQ10_003805	63	51.33333333	4.92	3.65	0.350951109	0.50545654	1	XP_040732309.1	uncharacterized protein BHQ10_003805 [Talaromyces amestolkiae]	Ns
1998	gene-BHQ10_005394	171.6666667	140.6666667	10.34666667	7.6	0.350821807	0.420077003	1	XP_040733898.1	uncharacterized protein BHQ10_005394 [Talaromyces amestolkiae]	Ns
1999	gene-BHQ10_009795	21.33333333	28	11.07666667	13.33	-0.350536801	0.558195685	1	XP_040738297.1	uncharacterized protein BHQ10_009795 [Talaromyces amestolkiae]	Ns
[truncated: 7,126 more rows]
