# Supplementary material for: Molecular characterization and transcriptomic analysis of a novel polymycovirus in the fungus Talaromyces amestolkiae
Source: Front Microbiol. 2022 Oct 26;13:1008409. doi: 10.3389/fmicb.2022.1008409 (PMC9645161; doi:10.3389/fmicb.2022.1008409)
Supplement: Supplementary file 4 [file Table_3.XLS]

GO_ID	GO_Annotation	Ontology	Level	Up/Down(15/56)	Gene_Number	Gene_ID
GO:0051179	localization	BP	2	Up	4	gene-BHQ10_007835; gene-BHQ10_009240; gene-BHQ10_007724; gene-BHQ10_005308
GO:0051179	localization	BP	2	Down	5	gene-BHQ10_009180; gene-BHQ10_009614; gene-BHQ10_006628; gene-BHQ10_001218; gene-BHQ10_004867
GO:0005198	structural molecule activity	MF	2	Up	0	--
GO:0005198	structural molecule activity	MF	2	Down	1	gene-BHQ10_008420
GO:0110165	cellular anatomical entity	CC	2	Up	7	gene-BHQ10_009385; gene-BHQ10_007835; gene-BHQ10_009240; gene-BHQ10_004513; gene-BHQ10_007724; gene-BHQ10_009384; gene-BHQ10_005308
GO:0110165	cellular anatomical entity	CC	2	Down	23	gene-BHQ10_000732; gene-BHQ10_007686; gene-BHQ10_004110; gene-BHQ10_007179; gene-BHQ10_000428; gene-BHQ10_004108; gene-BHQ10_009676; gene-BHQ10_009893; gene-BHQ10_004180; gene-BHQ10_002382; gene-BHQ10_004182; gene-BHQ10_009180; gene-BHQ10_009614; gene-BHQ10_006628; gene-BHQ10_004867; gene-BHQ10_001271; gene-BHQ10_006148; gene-BHQ10_008420; gene-BHQ10_003454; gene-BHQ10_003783; gene-BHQ10_001218; …
GO:0003824	catalytic activity	MF	2	Up	8	gene-BHQ10_009385; gene-BHQ10_010275; gene-BHQ10_005130; gene-BHQ10_004513; gene-BHQ10_006486; gene-BHQ10_006894; gene-BHQ10_004280; gene-BHQ10_009384
GO:0003824	catalytic activity	MF	2	Down	36	gene-BHQ10_007686; gene-BHQ10_000697; gene-BHQ10_005333; gene-BHQ10_004108; gene-BHQ10_009594; gene-BHQ10_003734; gene-BHQ10_006010; gene-BHQ10_003554; gene-BHQ10_004506; gene-BHQ10_002441; gene-BHQ10_004180; gene-BHQ10_009479; gene-BHQ10_008359; gene-BHQ10_004845; gene-BHQ10_002367; gene-BHQ10_001853; gene-BHQ10_006945; gene-BHQ10_004182; gene-BHQ10_000534; gene-BHQ10_008554; gene-BHQ10_000136; …
GO:0005488	binding	MF	2	Up	5	gene-BHQ10_007059; gene-BHQ10_005130; gene-BHQ10_004513; gene-BHQ10_004280; gene-BHQ10_002586
GO:0005488	binding	MF	2	Down	20	gene-BHQ10_001424; gene-BHQ10_005333; gene-BHQ10_004108; gene-BHQ10_009594; gene-BHQ10_006010; gene-BHQ10_004506; gene-BHQ10_004180; gene-BHQ10_004845; gene-BHQ10_002367; gene-BHQ10_006945; gene-BHQ10_008554; gene-BHQ10_006269; gene-BHQ10_009244; gene-BHQ10_003785; gene-BHQ10_005395; gene-BHQ10_006148; gene-BHQ10_008870; gene-BHQ10_010255; gene-BHQ10_003454; gene-BHQ10_004224
GO:0008152	metabolic process	BP	2	Up	7	gene-BHQ10_009385; gene-BHQ10_006896; gene-BHQ10_010275; gene-BHQ10_007059; gene-BHQ10_005130; gene-BHQ10_006486; gene-BHQ10_004280
GO:0008152	metabolic process	BP	2	Down	29	gene-BHQ10_000697; gene-BHQ10_005333; gene-BHQ10_009594; gene-BHQ10_006010; gene-BHQ10_003554; gene-BHQ10_004506; gene-BHQ10_002441; gene-BHQ10_004180; gene-BHQ10_009479; gene-BHQ10_008359; gene-BHQ10_004845; gene-BHQ10_002367; gene-BHQ10_001853; gene-BHQ10_006945; gene-BHQ10_004182; gene-BHQ10_000534; gene-BHQ10_008554; gene-BHQ10_000136; gene-BHQ10_006269; gene-BHQ10_009244; gene-BHQ10_007013; …
GO:0032991	protein-containing complex	CC	2	Up	0	--
GO:0032991	protein-containing complex	CC	2	Down	1	gene-BHQ10_004224
GO:0009987	cellular process	BP	2	Up	2	gene-BHQ10_009385; gene-BHQ10_006896
GO:0009987	cellular process	BP	2	Down	13	gene-BHQ10_005333; gene-BHQ10_004180; gene-BHQ10_004182; gene-BHQ10_008554; gene-BHQ10_000136; gene-BHQ10_009244; gene-BHQ10_007656; gene-BHQ10_008870; gene-BHQ10_010255; gene-BHQ10_010399; gene-BHQ10_000675; gene-BHQ10_003454; gene-BHQ10_004224
GO:0071840	cellular component organization or biogenesis	BP	2	Up	0	--
GO:0071840	cellular component organization or biogenesis	BP	2	Down	1	gene-BHQ10_003454
GO:0005623	cell	CC	2	Up	0	--
GO:0005623	cell	CC	2	Down	1	gene-BHQ10_008554
GO:0065007	biological regulation	BP	2	Up	0	--
GO:0065007	biological regulation	BP	2	Down	3	gene-BHQ10_006148; gene-BHQ10_008870; gene-BHQ10_008554
GO:0098754	detoxification	BP	2	Up	0	--
GO:0098754	detoxification	BP	2	Down	1	gene-BHQ10_005333
GO:0005215	transporter activity	MF	2	Up	2	gene-BHQ10_009240; gene-BHQ10_005308
GO:0005215	transporter activity	MF	2	Down	2	gene-BHQ10_009180; gene-BHQ10_001218
GO:0050896	response to stimulus	BP	2	Up	0	--
GO:0050896	response to stimulus	BP	2	Down	1	gene-BHQ10_000675
GO:0140110	transcription regulator activity	MF	2	Up	0	--
GO:0140110	transcription regulator activity	MF	2	Down	1	gene-BHQ10_006148
GO:0098772	molecular function regulator	MF	2	Up	0	--
GO:0098772	molecular function regulator	MF	2	Down	1	gene-BHQ10_008870
